# Supplementary material for: Breast cancer patient-derived organoids for the investigation of patient-specific tumour evolution
Source: Cancer Cell Int. 2024 Jun 27;24:220. doi: 10.1186/s12935-024-03375-5 (PMC11210105; doi:10.1186/s12935-024-03375-5)
Supplement: Supplementary file 2 — Supplementary Materials 2. [file 12935_2024_3375_MOESM2_ESM.xlsx]

## Sheet: Foglio2
	Protein coding DE RNAs
	Gene name	log2FoldChange
	CPB1	17.3467
	COL9A1	16.3358
	COL11A1	15.9989
	FAT1	15.9513
	FDCSP	15.8039
	ACAN	15.2134
	DSC3	14.7624
	HAPLN1	14.7067
	PTN	14.6459
	TNC	14.6186
	KRT5	14.6094
	GAS7	14.5472
	XYLT1	14.4934
	KIAA1549L	14.3094
	ID4	14.2988
	CELF2	14.2849
	MAML2	14.1746
	SOX10	13.965
	CADM1	13.9453
	KRT81	13.9266
	CDC42BPA	13.8723
	ITGA9	13.871
	DSG3	13.8598
	ATP11B	13.7776
	CHI3L1	13.7467
	CHRM3	13.6032
	SCRG1	13.5945
	GABRP	13.4281
	SYT11	13.3593
	CHST11	13.3139
	PPP4R4	13.2991
	SOD3	13.2399
	NTRK3	13.208
	PDLIM5	13.1941
	KLHDC8A	13.1921
	LSAMP	13.1633
	KRT17	13.1469
	PSAT1	13.1128
	CA6	13.0482
	FGF2	12.9988
	NCMAP	12.9686
	KRT6B	12.9623
	IGFBP7	12.921
	CXADR	12.8881
	MBP	12.8585
	STAC2	12.8542
	IGFBP3	12.7159
	EXTL1	12.6949
	B3GNT5	12.6682
	RNF145	12.66
	CREB5	12.6579
	CLIP4	12.6577
	SERPINE2	12.6261
	TUSC3	12.5907
	PRKD3	12.5833
	FAM135A	12.5217
	AQP5	12.5063
	SOX11	12.4866
	KCNK5	12.4609
	ALDH1A3	12.4489
	CDH2	12.4442
	C10orf90	12.4439
	GNB4	12.4418
	GAS1	12.3386
	MPZ	12.3331
	UCHL1	12.2334
	CMTM5	12.226
	KIF5C	12.1823
	NCAN	12.1677
	MID1	12.1585
	PDE10A	12.102
	AARD	12.1013
	UNC80	12.0736
	NRG1	12.0695
	BMP7	12.0693
	GLI3	12.055
	PPP2R2B	12.0549
	DLGAP1	12.0493
	CTHRC1	12.0398
	EN1	12.0077
	TSPYL5	11.9441
	SOX8	11.9304
	FAM189A2	11.9179
	NREP	11.9062
	SPOCK1	11.8661
	DLX5	11.8501
	NRCAM	11.8355
	FXYD6	11.7999
	TGFB2	11.7936
	DHRS3	11.7748
	GASK1A	11.7381
	SFRP1	11.7113
	NRP2	11.6866
	KCNK1	11.6813
	MARCKS	11.6745
	DPY19L1	11.6716
	H3C11	11.6539
	BCL11A	11.6264
	LOXL4	11.6147
	HDGFL3	11.6099
	PDLIM4	11.6004
	CSPG4	11.5979
	MEF2C	11.586
	BTG3	11.5289
	ATRNL1	11.5071
	KRT16	11.5057
	SDR42E1	11.4887
	KANSL1L	11.4818
	LAMC1	11.4803
	MAP9	11.4625
	DZIP1	11.4532
	TUBB6	11.4396
	CFTR	11.4373
	EBF3	11.3985
	NR4A3	11.3809
	ZNF521	11.3785
	S100A4	11.35
	TENM1	11.3306
	HEY2	11.3204
	TAFA5	11.3201
	FGFBP1	11.2903
	CLDN1	11.254
	PRSS33	11.2443
	FAM135B	11.1686
	PCSK1N	11.1637
	CADM3	11.1635
	NEFH	11.1607
	RGMA	11.1516
	MTMR7	11.144
	QRFPR	11.1137
	DDX43	11.0764
	POU3F2	11.073
	DNER	11.0551
	SHROOM2	11.0534
	ANO5	11.0129
	ELOVL4	11.0029
	PRICKLE1	10.9917
	NETO2	10.9917
	H4C6	10.9893
	KRT14	10.9832
	ST6GALNAC5	10.9712
	ZNF334	10.9192
	WASF3	10.9167
	PPM1E	10.9146
	GFPT2	10.9145
	ESYT3	10.8838
	SGMS2	10.8803
	GUCY1B1	10.8758
	ID3	10.8734
	GALNT14	10.8695
	KCNQ3	10.8544
	NKX6-1	10.8505
	SLAIN1	10.8476
	DEPDC7	10.8444
	FREM2	10.8359
	INA	10.8142
	CCN2	10.8115
	ROPN1	10.7829
	SLC6A15	10.779
	CXCR4	10.775
	MPPED2	10.7723
	PIEZO2	10.7683
	STXBP5L	10.7643
	GABRB3	10.763
	SYT14	10.7622
	HMCN1	10.7592
	AGPAT4	10.7542
	MAPK4	10.7413
	STARD4	10.7193
	PLS3	10.7108
	SPTB	10.6943
	COL5A1	10.6801
	DCLK2	10.6726
	CRISPLD1	10.6616
	PLCH1	10.6448
	TUB	10.6351
	PAX6	10.6341
	EMB	10.6326
	SLC25A27	10.6209
	FGFBP2	10.6153
	PNLDC1	10.6144
	AKR1B1	10.6123
	ZNF300	10.595
	COL8A1	10.5784
	MMP16	10.5545
	OLFML2A	10.5401
	CYP24A1	10.5347
	NRG2	10.5273
	CIBAR1	10.5149
	WNK3	10.5133
	LYN	10.5101
	BBOX1	10.4971
	CNTN1	10.4867
	TRO	10.4837
	KIRREL1	10.4615
	ANOS1	10.4592
	TDRP	10.4566
	ACTBL2	10.4522
	RECK	10.45
	EPHA4	10.4451
	PLAGL1	10.4377
	ADD3	10.4365
	INTS6L	10.4359
	PRTFDC1	10.4338
	ZFPM2	10.4281
	MEIOC	10.419
	INSL6	10.4121
	CUBN	10.4106
	CALD1	10.3989
	LPAR3	10.3869
	FBN2	10.386
	CCNA1	10.384
	TENM3	10.3788
	SNAI2	10.3746
	ZNF662	10.3673
	SESN3	10.3365
	ME1	10.3337
	RAB36	10.333
	CLCN4	10.3294
	POTEF	10.3292
	AK7	10.2926
	L3MBTL4	10.2878
	LRIG3	10.2648
	SV2A	10.2643
	COL5A3	10.263
	HAND2	10.2553
	RAB32	10.2511
	ANO4	10.2452
	NT5E	10.239
	KCNH8	10.2342
	GFRA1	10.2259
	LZTS1	10.2161
	MUC7	10.2084
	LAMA1	10.2084
	CHST6	10.1631
	KLK10	10.1581
	PAX3	10.1306
	OOEP	10.1072
	SCML2	10.1047
	ZNF462	10.0459
	NPTX2	10.0395
	MTHFSD	10.0346
	CSMD2	10.0312
	BVES	10.0242
	COCH	10.0203
	HENMT1	10.0191
	LBH	10.0138
	LAMC2	9.99896
	ADAMTS14	9.98938
	ST3GAL6	9.98291
	VWDE	9.97675
	TRIM58	9.97475
	PRKCA	9.96112
	SYN3	9.95942
	ADAM12	9.95778
	SLC1A3	9.95702
	PCSK1	9.95324
	CEP112	9.94529
	H2AW	9.9424
	RIC3	9.92827
	HERC5	9.92563
	ANKRD18A	9.91511
	CENPV	9.91243
	NLGN1	9.88975
	NRXN2	9.87789
	PRSS12	9.87769
	SLC9B2	9.86295
	PRDM5	9.85801
	EVA1A	9.85177
	CACNG4	9.84698
	FBN3	9.84024
	SLC35F1	9.82736
	PTPN13	9.8223
	ADAMTS1	9.82168
	SEMA6D	9.81589
	SALL1	9.77313
	EFEMP1	9.76958
	NTF3	9.76353
	CAVIN3	9.76333
	CSRP2	9.74715
	LAMB1	9.73922
	CAMK1D	9.7388
	IRX2	9.72999
	ST8SIA1	9.71403
	SRSF12	9.70204
	SPSB4	9.7008
	MAP2	9.69079
	COL2A1	9.6839
	RIN3	9.68185
	KRT6A	9.67913
	TMPRSS4	9.67067
	UBE2E3	9.66911
	SRPX	9.66111
	S100B	9.65289
	ATF7IP2	9.6516
	CCDC8	9.65078
	RLBP1	9.65055
	C4orf19	9.64463
	PRELP	9.6441
	IFI27	9.63967
	MICU3	9.63543
	DLX6	9.61905
	OLFM2	9.61904
	GALNT17	9.61904
	JAM3	9.61208
	MFAP3L	9.60358
	PDE5A	9.60271
	KCNA6	9.59957
	LEMD1	9.58975
	SOX6	9.58517
	DGKI	9.5848
	RUNX3	9.57905
	IFI44L	9.56167
	OPN3	9.54564
	SIRPA	9.54536
	SDHAF3	9.53378
	UNC5C	9.53342
	POU4F1	9.52408
	LY75	9.52385
	TCEAL2	9.52174
	TMEM47	9.51712
	CACHD1	9.51525
	LINGO2	9.50317
	EIF5A2	9.50291
	NOL4	9.49555
	B3GAT1	9.48799
	FIBIN	9.47031
	SUSD5	9.46482
	PNMA2	9.46455
	KCNT2	9.46311
	AFF2	9.4609
	PROX1	9.46043
	PABPC4L	9.45341
	NTNG1	9.45219
	CNTNAP3	9.44414
	SAGE1	9.43844
	SH3GL2	9.43433
	ZNF280B	9.41698
	BACH2	9.4024
	FABP7	9.39714
	ZSWIM6	9.39103
	SAMD5	9.3903
	KIF5A	9.37078
	FRMD3	9.36699
	MFAP2	9.35795
	QKI	9.34935
	UNC93A	9.34567
	NECTIN3	9.34409
	CNTNAP3B	9.3354
	UNC5D	9.33435
	COL19A1	9.32104
	ST6GAL2	9.32025
	KLK7	9.31414
	NACAD	9.31307
	CDH4	9.31198
	FCRLA	9.30611
	RADX	9.30503
	PAPLN	9.29884
	CHODL	9.29557
	PPP1R16B	9.28465
	NPAS3	9.28275
	SLITRK4	9.28191
	ARSI	9.27118
	ELAVL3	9.25953
	FZD6	9.24434
	VIM	9.23659
	CHST2	9.23654
	IGFBPL1	9.22978
	GPR83	9.22747
	SOCS2	9.21838
	SMAD9	9.20661
	ANKH	9.20362
	PPP1R14C	9.20358
	CDH7	9.19295
	CNTLN	9.18588
	ATP1B2	9.18422
	HFM1	9.17542
	PLCE1	9.16658
	HMGA2	9.16508
	ABCC4	9.16474
	PHEX	9.13958
	SCIN	9.12837
	ECRG4	9.1256
	RASGRF1	9.12499
	COL6A1	9.12099
	FAM229B	9.11799
	ELAVL2	9.11797
	PRAME	9.10817
	PAK3	9.10628
	SYN2	9.10378
	C10orf82	9.10284
	SEMA6A	9.10091
	HAS2	9.10067
	DYNC1I1	9.10002
	NKX2-5	9.09355
	LAMA4	9.08973
	COL18A1	9.08208
	KIF19	9.07942
	HOXD8	9.06835
	MCOLN2	9.0632
	YBX3	9.06092
	COL12A1	9.05718
	JAKMIP2	9.05496
	DCHS1	9.05435
	H4C9	9.04792
	ATP8A2	9.04273
	SLC35G2	9.04109
	TMEM132C	9.03947
	FZD3	9.03638
	SYCP2L	9.03236
	CDH13	9.03201
	TWIST1	9.02648
	GBX1	9.01762
	AADAT	9.00706
	FAM107A	9.00166
	GREM1	8.99599
	OCA2	8.99578
	EML5	8.99343
	ADGRL2	8.99152
	SATB1	8.99016
	TSHZ2	8.98718
	MYLK	8.98246
	ROR1	8.98031
	DPYSL5	8.9793
	CXCL12	8.97902
	FJX1	8.9719
	ZC3H12B	8.96641
	ZNF454	8.96607
	SHISAL1	8.96228
	VSNL1	8.95618
	ST6GALNAC3	8.95375
	CGREF1	8.95341
	HOXD10	8.9534
	MDGA1	8.94859
	HS3ST4	8.94133
	ACSS3	8.94128
	GPR12	8.93677
	BRINP1	8.9274
	RYR3	8.9158
	GRID1	8.91544
	TRNP1	8.91474
	PCDH18	8.91431
	IRX1	8.91228
	FAM171A1	8.91193
	FERMT1	8.90723
	RARRES1	8.89947
	ZNF502	8.89909
	WIPF1	8.88842
	DGKH	8.88232
	APBA2	8.87209
	KCNK2	8.87171
	MEIS2	8.87026
	SLC6A17	8.86765
	ANXA1	8.8643
	IFI27L2	8.85894
	EPB41L2	8.85646
	PCYT1B	8.84829
	PRNP	8.84779
	CHST10	8.84304
	PEG10	8.8426
	FEZ1	8.84121
	GSPT2	8.83301
	FNDC1	8.8267
	CDO1	8.81797
	COL11A2	8.81109
	PRKD1	8.80047
	PITX2	8.78316
	SERPINI1	8.77546
	PGAP4	8.76957
	SNTG2	8.75742
	SLC4A4	8.75464
	GPR173	8.75307
	PID1	8.75034
	TMTC1	8.73667
	ITGB3	8.73475
	DNAH11	8.72284
	ARHGAP28	8.71091
	COL4A1	8.71048
	ZNF660	8.71018
	XKR4	8.69577
	CCDC3	8.69096
	MAP7D3	8.66906
	TSHZ3	8.66507
	STAC	8.6605
	ILDR2	8.64482
	MYO3A	8.62942
	ADAM32	8.62941
	COL6A2	8.62792
	BEND7	8.61509
	IFI44	8.59994
	SGCD	8.59489
	IGF2BP2	8.58497
	ME3	8.57594
	RNF182	8.57546
	NUDT11	8.56747
	CPXM2	8.5613
	FYN	8.559
	RTN1	8.55837
	CDHR1	8.55805
	GALNT13	8.55572
	PI15	8.54603
	GRIN2A	8.54433
	PCDH11X	8.54248
	DMD	8.54127
	PTPRK	8.5281
	PLA2G4A	8.51844
	KDR	8.51049
	GNAL	8.50873
	BMP2	8.50873
	DPYSL2	8.49907
	MAMLD1	8.49784
	RSPO3	8.4927
	BMP6	8.49225
	LDLRAD3	8.48991
	EPHB2	8.48564
	H1-1	8.47896
	RHOJ	8.46751
	LMO3	8.46692
	SINHCAF	8.45502
	VSTM4	8.45426
	LRRC7	8.44899
	SPATA18	8.43915
	TBX2	8.43045
	ARHGAP29	8.40992
	TAFA3	8.40649
	ARHGAP5	8.39433
	SDK2	8.38622
	FBXO15	8.37547
	SLC7A2	8.374
	DCHS2	8.37242
	NMNAT2	8.37135
	ASB2	8.37082
	FOXI3	8.35949
	GSTM3	8.35531
	ZNF488	8.35009
	ACAA2	8.33656
	ACOT11	8.33284
	SHISA2	8.3109
	DPYSL3	8.29829
	APBA1	8.28552
	ADAM19	8.27179
	COL16A1	8.26329
	SCN9A	8.25396
	CACNA2D1	8.25332
	ITPRIPL1	8.25066
	ALK	8.22921
	A2M	8.20846
	PTPRG	8.17455
	LRP12	8.17118
	CNTN4	8.16713
	ATP10A	8.15949
	MSN	8.15402
	SHC4	8.15059
	PTPRM	8.14719
	LPAR1	8.14248
	PKD2	8.13918
	GPX7	8.13836
	FBLN2	8.13582
	ETV5	8.13506
	ADGRD1	8.13474
	LAMA3	8.12596
	CALB2	8.10577
	BCAT1	8.08763
	3,00¬†NPR	8.08482
	RUBCNL	8.0671
	CHST3	8.04888
	TRAF3IP3	8.04463
	ADD2	8.03962
	ACSL4	8.02532
	FSCN1	8.02168
	L3MBTL3	8.0173
	MAP3K21	7.99948
	NID2	7.99389
	TLE4	7.9893
	DPYD	7.9891
	SGCE	7.97893
	NEGR1	7.97229
	SUSD4	7.96641
	EDIL3	7.94096
	H2AC11	7.89421
	TMEM178B	7.8928
	RCAN2	7.88939
	CCDC170	7.88009
	NALCN	7.85818
	LAMP3	7.85812
	PROM1	7.83993
	RAB39B	7.83778
	CPE	7.8248
	ZNF385B	7.82479
	ROPN1B	7.80968
	EGFR	7.80349
	PDE1C	7.79539
	TBL1X	7.79235
	TTC34	7.79062
	TBX15	7.76813
	ARSJ	7.76006
	FAM110B	7.74429
	GPR176	7.7419
	NLRP1	7.7129
	KCNJ2	7.70814
	AMIGO2	7.70493
	BCL11B	7.70492
	PALD1	7.70278
	MYBPC1	7.66623
	SDC2	7.65352
	ZDHHC2	7.64804
	SCHIP1	7.64408
	CCDC88A	7.64273
	TEAD1	7.60599
	AP1S2	7.58341
	NEK10	7.58001
	CRMP1	7.57767
	TBX19	7.57217
	ALDH1L2	7.56648
	ADCY8	7.55307
	FGD5	7.54557
	SPHK1	7.50296
	AKT3	7.50096
	PM20D2	7.48214
	H3C8	7.46405
	ARMH4	7.46069
	COL14A1	7.43413
	PLOD2	7.43083
	ADGRA2	7.42844
	JAG1	7.41722
	KANK4	7.41447
	CRYAB	7.40484
	OPRK1	7.3953
	SLC16A10	7.39433
	DYRK3	7.3698
	NCAM1	7.36458
	AJAP1	7.36286
	SCARF2	7.35827
	PTPRZ1	7.35715
	GRB10	7.35232
	MUC3A	7.33943
	TXNRD3	7.3225
	PCDH9	7.30883
	PODXL2	7.29369
	ADCY1	7.28177
	SULF1	7.27374
	MEOX1	7.27181
	EML1	7.24682
	NLGN4X	7.24568
	EVC2	7.23472
	PDGFRA	7.22764
	GRIK3	7.22393
	LIMS2	7.2232
	ANKDD1A	7.22162
	GLIPR2	7.21688
	DPY19L2	7.21535
	ATP6V1C2	7.2153
	S100A2	7.20065
	UBASH3B	7.19351
	PAQR8	7.19009
	COLEC12	7.18754
	RBP7	7.18118
	SIX1	7.18115
	DSCAM	7.17952
	SLCO5A1	7.17897
	KLHL29	7.17551
	FOXO1	7.17054
	ROBO1	7.16813
	PCBP3	7.16703
	SERTAD4	7.14698
	ARHGAP20	7.14479
	ABCA13	7.10681
	C1R	7.10133
	SNX22	7.10042
	OSBPL3	7.08207
	GPR161	7.07806
	H2BU1	7.07283
	FMN2	7.05736
	VASH1	7.05264
	B4GALT6	7.04072
	FABP5	7.03676
	MCOLN3	7.03332
	ALDH1L1	7.0329
	SMOC1	7.0202
	PMP22	7.01288
	SERPINB5	6.9977
	SHROOM4	6.98732
	TDRD9	6.98226
	SH3KBP1	6.96193
	BGN	6.96027
	SPART	6.93909
	C6orf141	6.93436
	PLEKHG1	6.91396
	C1GALT1	6.90418
	EPHB1	6.89315
	CLEC7A	6.88706
	MME	6.88358
	FAT3	6.8832
	GJC1	6.87498
	TTYH1	6.8745
	AFAP1L2	6.87336
	CHML	6.85058
	MRAS	6.85003
	ISM1	6.83124
	MAN1A1	6.82414
	STK32B	6.81665
	PON3	6.81248
	COL4A4	6.80684
	CPVL	6.78198
	CYP1B1	6.77742
	IRX4	6.76592
	MYT1L	6.75666
	ADAMTS9	6.7527
	GNAI1	6.74828
	HOMER1	6.74077
	TMEM64	6.73558
	TRIM2	6.70902
	CHSY3	6.7067
	LAMB3	6.69811
	CDKN2A	6.69572
	TCF4	6.69435
	PODXL	6.67205
	PCSK5	6.67149
	HECW2	6.65708
	ARHGAP24	6.6433
	ARHGAP6	6.63732
	CX3CL1	6.63541
	ANKRD33B	6.63534
	PLPP2	6.60575
	GLIPR1	6.59881
	ZNF608	6.59658
	10,00¬†ARL	6.59412
	FAT4	6.5798
	ADAMTS2	6.57702
	SYT9	6.57479
	UBE2E2	6.5723
	COL9A3	6.57148
	PDE3B	6.57084
	CD24	6.56499
	ZNF677	6.5614
	DIAPH2	6.5523
	GJA1	6.54438
	SV2C	6.5265
	CHRDL1	6.51039
	FOXL1	6.51004
	FLT1	6.50722
	EBF1	6.50222
	ARHGAP10	6.47416
	RNF150	6.47066
	TMEM108	6.45716
	AQP1	6.45534
	MAP7D2	6.45523
	ANTXR1	6.44947
	ID1	6.44927
	KIF1A	6.44232
	PRRX1	6.43577
	IL10RA	6.42878
	MCTP2	6.4157
	TRIM29	6.41404
	COL22A1	6.41319
	BAHCC1	6.38811
	EN2	6.37926
	PLEKHB1	6.37853
	ETS1	6.37483
	GNG2	6.35857
	THBD	6.35029
	VANGL2	6.34492
	GYPC	6.33215
	LRRC34	6.32284
	IQCJ-SCHIP1	6.29014
	SGCB	6.27756
	SLFN11	6.27459
	INHBA	6.27117
	CDIP1	6.2497
	SLC16A7	6.2433
	PLCG2	6.22603
	CAMK4	6.2227
	ADAM23	6.21911
	BLACAT1	6.21809
	GNAQ	6.19688
	RAB31	6.19521
	MARK1	6.18674
	LYPD6	6.18589
	CCND2	6.17911
	BHLHE41	6.17812
	TNFRSF11A	6.16268
	C1orf116	6.15991
	SYNPO	6.15181
	IFI16	6.14644
	ZSCAN23	6.14239
	FOXO3B	6.14016
	ZDBF2	6.12781
	AMOTL1	6.11687
	PTCH1	6.11163
	CNKSR2	6.1008
	RNF144A	6.09906
	MAT1A	6.09828
	DLC1	6.09225
	ECM2	6.09127
	COL15A1	6.08686
	SLIT2	6.07965
	OTULINL	6.06443
	OSMR	6.06232
	SH3PXD2B	6.0477
	MCAM	6.0383
	PNPLA3	6.03827
	CYP7B1	6.037
	SPARC	6.0324
	ADGRA3	6.03127
	NFIA	6.01972
	IGFL2	6.01124
	SNAP25	6.00122
	B4GALNT1	5.99215
	GPAT3	5.98953
	TRPC1	5.98622
	PDGFRB	5.97934
	PANX2	5.97577
	KATNAL1	5.93294
	CAVIN1	5.92802
	C1QL1	5.91649
	SNX7	5.90378
	NAB1	5.90022
	MELTF	5.89721
	AKAP6	5.89143
	NRXN3	5.89089
	TNFRSF1B	5.88844
	CD34	5.8785
	DSEL	5.85046
	PTP4A3	5.84677
	ABCA5	5.833
	PCDHB2	5.82025
	PYGO1	5.81996
	NID1	5.798
	RANBP17	5.79723
	MFGE8	5.77794
	TLR4	5.77024
	MMD	5.7638
	ZBTB8B	5.75499
	NHS	5.74215
	SYNE1	5.7221
	CACNA1B	5.72121
	TUBA1A	5.72064
	PLTP	5.71914
	PELI2	5.71794
	CEP85L	5.70878
	NR3C2	5.68873
	PRKN	5.68784
	CTNND2	5.68418
	KRT86	5.68386
	DPP10	5.6799
	SLIT3	5.67694
	PCOLCE2	5.67162
	COLGALT2	5.66287
	HPSE	5.6605
	LRAT	5.65696
	CCDC82	5.62772
	THBS1	5.6273
	C3orf70	5.6257
	GAL3ST4	5.62316
	RRAS2	5.59593
	CYTH3	5.58561
	SERPINA3	5.58403
	TMEM231	5.58318
	P3H2	5.5766
	TUBB2B	5.57333
	TIMP3	5.57064
	WASF1	5.56176
	ETV1	5.56168
	SOSTDC1	5.53935
	MOB3B	5.53598
	PFN2	5.53198
	PXDN	5.52915
	ZNF853	5.51832
	LPL	5.49092
	FRMD5	5.48244
	ACSL6	5.47623
	KCTD12	5.46326
	SLC16A1	5.44619
	AFDN	5.44504
	RGS17	5.44425
	LRRN1	5.43775
	ZNF132	5.41913
	HRCT1	5.39222
	RHOBTB3	5.38971
	ANKS6	5.38747
	SCML1	5.386
	NELL2	5.3792
	TESC	5.36749
	RASGEF1B	5.36072
	C18orf54	5.35745
	ZC3H12C	5.35716
	FRZB	5.35366
	GULP1	5.34245
	SLC9A6	5.31733
	RAET1L	5.29813
	SLC26A2	5.29217
	PPARGC1A	5.27546
	KLHL31	5.22138
	PPARA	5.19916
	C3	5.19859
	GPX1	5.1973
	CEMIP2	5.17745
	LARP6	5.17704
	CDKL1	5.14908
	MALL	5.12656
	PIK3CD	5.1171
	SEMA3D	5.11351
	CAMK2D	5.10828
	MPP1	5.10326
	EBF2	5.09717
	PRELID3A	5.08997
	YES1	5.08168
	GUCY1A1	5.06961
	FMNL2	5.06417
	ARHGAP23	5.06376
	GPC2	5.06326
	ENPP2	5.06128
	DZIP1L	5.05921
	BAMBI	5.049
	SKAP2	5.04412
	CPQ	5.04337
	DNAJC6	5.04012
	A2ML1	5.03771
	TENT5B	5.03581
	HLF	5.02766
	ARHGEF6	5.00346
	TCF7	5.00306
	TMOD1	4.99426
	PHACTR1	4.99065
	EBF4	4.98984
	CRYBG3	4.9861
	STC2	4.97213
	NAT8L	4.95952
	GNB3	4.94202
	VWA5A	4.93614
	EPM2A	4.91438
	EFNB3	4.91266
	ATP6V0A4	4.91251
	SLCO3A1	4.91133
	MAF	4.9101
	SETBP1	4.90631
	TRMT9B	4.89638
	MLLT3	4.89209
	SLC6A14	4.88831
	KCNG1	4.88356
	CDH3	4.87972
	PLCL2	4.87389
	PRUNE2	4.86059
	NIPSNAP3B	4.85775
	PCDHA6	4.85749
	SYNM	4.8414
	LGALS1	4.82933
	GPC6	4.82304
	OPRD1	4.80613
	RASA3	4.80182
	HTRA1	4.78934
	ATP11C	4.78454
	H3C13	4.78452
	CLIP2	4.77992
	GJB1	4.76654
	ATP10D	4.75919
	SPRED1	4.75549
	ELMO1	4.75353
	ENSG00000277639	4.74098
	DAAM2	4.73907
	CHN1	4.73363
	GNAZ	4.7279
	THBS2	4.72506
	MEX3A	4.70739
	DDR2	4.70523
	WWC3	4.69801
	CDC7	4.68453
	LRRC8C	4.68367
	RPS6KA3	4.68038
	ENSG00000233757	4.67408
	PBX3	4.66844
	SNORC	4.66081
	TGFBI	4.64752
	DOCK4	4.6195
	STON1	4.61294
	WNK4	4.61021
	KIAA1586	4.60762
	AKAP12	4.60009
	SH3RF3	4.59692
	GPR137B	4.59359
	PALLD	4.58473
	TRIM9	4.57744
	GNG7	4.56606
	FERMT2	4.56047
	ADGRL3	4.55009
	ARRDC3	4.54942
	KALRN	4.53622
	STARD9	4.52521
	JAZF1	4.51785
	DSE	4.51568
	PRSS23	4.51376
	PADI2	4.48991
	ATP2B4	4.48724
	GSDME	4.48472
	SGPP1	4.47903
	RCSD1	4.46755
	LZTS3	4.46278
	HSPG2	4.46021
	TRDMT1	4.45669
	FLNA	4.45501
	TNFRSF19	4.43451
	RTP4	4.43426
	RRAGD	4.42988
	FKBP10	4.42721
	PCDH17	4.41137
	TMEM101	4.40882
	CLIC5	4.39483
	SLC39A8	4.3942
	H2BC11	4.38921
	KCNQ5	4.38463
	RBMS1	4.37865
	ERO1B	4.37395
	CLTCL1	4.36773
	PREX1	4.36365
	MAPK10	4.36257
	CMTM7	4.35682
	NOTCH4	4.34799
	POLR3G	4.34564
	ABCA10	4.32189
	DISC1	4.31908
	SOX5	4.29732
	DNAJB4	4.29026
	IMMP2L	4.28978
	ERRFI1	4.27838
	KLF9	4.2734
	CMPK2	4.27309
	DNAH2	4.26968
	NMT2	4.26536
	RAB23	4.25285
	BOC	4.23521
	DSC2	4.23314
	APOD	4.22919
	PGBD5	4.22197
	TMEM38B	4.21779
	STX2	4.21617
	ST3GAL4	4.21543
	TTN	4.1875
	P3H3	4.18697
	RFTN1	4.17874
	DTNA	4.16696
	SDC3	4.15986
	CERK	4.15719
	NTRK2	4.15081
	OCIAD1	4.14826
	DLL1	4.14293
	BLMH	4.14179
	ITGA1	4.13703
	NXN	4.12512
	RNF180	4.12489
	TIAM2	4.12404
	VCAN	4.11779
	FOXC1	4.11584
	ABTB2	4.09973
	RGL1	4.08947
	LIPG	4.07337
	SOX4	4.06213
	FHOD3	4.06193
	MCTP1	4.06121
	CAPS	4.05498
	PIM1	4.05445
	AGL	4.04163
	ARNTL2	4.03319
	MTHFD1L	4.03145
	TENM4	4.02417
	PCDHA10	4.02358
	AFAP1L1	4.01574
	SPEG	4.01481
	HR	4.00466
	GXYLT2	4.00423
	ABCD3	3.99422
	VGLL3	3.98976
	SAMD4A	3.98747
	PSD3	3.98226
	ELAC1	3.97963
	ALDOC	3.97589
	S100A1	3.95913
	RCN3	3.94886
	WWC2	3.9472
	PAG1	3.94092
	TUBB3	3.93515
	NPHP1	3.92772
	RSAD2	3.92474
	FMNL3	3.91621
	PGAP1	3.91433
	SLC4A7	3.9112
	PPM1K	3.90179
	COL4A2	3.89329
	MXRA5	3.89263
	SYNPO2	3.86911
	TMEM229B	3.86658
	ZNF385D	3.86389
	TGFBR3	3.86376
	LRRK2	3.86353
	CCDC74A	3.8555
	CCDC171	3.85006
	C1S	3.83866
	GBP1	3.83593
	RNF217	3.83288
	FAM83F	3.82949
	ROR2	3.82286
	SEPTIN3	3.82031
	ADAT2	3.81678
	PAPSS1	3.81446
	ITIH6	3.80939
	ZNF354C	3.80788
	PLAT	3.80692
	AEBP1	3.80224
	MEX3C	3.7913
	DCLK1	3.78418
	SFT2D2	3.78266
	WNT7B	3.77745
	IL1RAP	3.77293
	ARID5A	3.76953
	TRPV4	3.74531
	CABYR	3.74335
	EMILIN2	3.74069
	BICC1	3.72633
	CPM	3.7257
	SEMA3G	3.71977
	RTL6	3.71776
	CCDC50	3.71588
	FADS2	3.70732
	KCNAB2	3.70187
	CD109	3.7008
	SLC15A3	3.69673
	KLHL21	3.69516
	TMCC3	3.67555
	LMCD1	3.66789
	PIR	3.66055
	FSD1L	3.65521
	MAGI2	3.64888
	NCOA7	3.63047
	SOBP	3.62467
	WWTR1	3.60669
	CGAS	3.60409
	FHL1	3.59195
	RAVER2	3.58593
	PYGB	3.57552
	DENND5B	3.57033
	CBWD3	3.56694
	ZSCAN12	3.55771
	CDIN1	3.54943
	UBE2Q2	3.54906
	PIK3CA	3.54066
	CDH1	3.53228
	GRK5	3.53139
	UGT8	3.52205
	GALNT16	3.52073
	KIF26B	3.51952
	SH3TC2	3.51928
	GPC3	3.5092
	HERC6	3.49276
	GYG2	3.48802
	LONRF1	3.46225
	NUDT6	3.45395
	MERTK	3.45374
	IFFO2	3.44897
	LRRC8D	3.44364
	NEMP2	3.44244
	SCARB1	3.44039
	PTK7	3.43628
	XAF1	3.43482
	AOPEP	3.43191
	PHLPP1	3.42739
	POLR2F	3.41816
	CBX2	3.41815
	MAOB	3.41647
	TLR2	3.40569
	C21orf91	3.39278
	PLSCR4	3.38047
	KIF3C	3.36908
	ARSB	3.36647
	IFNAR2	3.35957
	SHANK3	3.35196
	ZNF639	3.34691
	SLC13A3	3.33883
	ENDOD1	3.33676
	ZNF516	3.33459
	DGAT2	3.32969
	ZNF483	3.32735
	CDCA7L	3.31641
	PCNX2	3.30905
	MGAM2	3.30422
	RFLNA	3.29963
	SGK1	3.29638
	NDRG4	3.26467
	HEG1	3.26376
	KCNN4	3.25945
	DIPK2A	3.25513
	CHPT1	3.21828
	NBPF14	3.21744
	ACADM	3.2169
	FGFR1	3.21463
	MBOAT1	3.17362
	B3GNT7	3.17343
	TCP11L1	3.16937
	POMGNT2	3.16337
	ITM2C	3.15536
	GTDC1	3.14733
	FAM126A	3.14233
	ZNF532	3.13381
	TRMU	3.1332
	FZD1	3.1186
	TSPAN6	3.11241
	WDR27	3.11134
	TTLL12	3.09836
	WLS	3.09538
	KSR1	3.08418
	FSTL1	3.08197
	CHD7	3.08178
	RAB30	3.07915
	AK4	3.07032
	MTMR11	3.06693
	WWP2	3.0641
	ATXN10	3.06133
	NIPAL3	3.0579
	FAM20C	3.05253
	OGFRL1	3.05063
	GCA	3.04753
	LYPD5	3.04294
	LRP6	3.04033
	FAM13A	3.03993
	TBC1D1	3.03733
	CASK	3.03569
	COL5A2	3.03124
	FBXO30	3.02974
	ZBTB20	3.0261
	PPP3CA	3.02533
	ARHGEF19	3.01257
	ZBED4	3.01242
	PRKX	3.01149
	VASH2	3.00625
	ATP2B1	3.00495
	PPP2R2C	3.0029
	FMR1	2.99474
	SP4	2.98945
	CDKL5	2.97861
	CTSV	2.9764
	GDF11	2.96357
	PELI1	2.95981
	MALT1	2.95535
	LDLRAD4	2.95241
	ZNF711	2.95196
	TNF	2.9509
	FBN1	2.94294
	BICD1	2.93562
	CBX5	2.93491
	AASS	2.93112
	CDK19	2.93075
	STIM2	2.93022
	ULK2	2.9261
	ME2	2.91999
	HACE1	2.91701
	PITPNM2	2.91442
	CLMN	2.90902
	MAGEF1	2.90711
	BMP8B	2.90265
	POLDIP3	2.90247
	SOD2	2.89705
	SEMA3B	2.89461
	IMPA2	2.89094
	PLEKHA4	2.88958
	PAM	2.88659
	SLC35B2	2.88114
	CDKN2B	2.86639
	PREP	2.86592
	TYMS	2.86092
	PRMT6	2.85714
	RNFT2	2.8558
	LIX1L	2.84899
	BMPR1A	2.84593
	GOLM1	2.84505
	ANP32E	2.84441
	EEF1A1	2.83913
	1,00¬†AMD	2.83237
	CDK14	2.83202
	GTSE1	2.8188
	TSPO	2.817
	MYC	2.81686
	SUN2	2.81453
	LRRK1	2.81293
	MTCL1	2.81129
	NEDD4L	2.80814
	NFASC	2.80651
	CELSR1	2.8043
	RABL2B	2.8021
	EHD3	2.79949
	PSIP1	2.78861
	MYORG	2.78859
	BTBD3	2.7858
	SMYD3	2.78363
	EIF3L	2.78338
	NCAPH2	2.77269
	RFC4	2.77069
	CDKN1B	2.76454
	SMAP1	2.75729
	PRCP	2.74841
	ITGA7	2.74414
	RIBC2	2.741
	COTL1	2.73674
	VLDLR	2.73048
	GMPR	2.7302
	RELL1	2.72306
	ITPR2	2.71206
	NR6A1	2.71172
	FBXO32	2.71154
	TNS3	2.7017
	ANKRD50	2.7009
	KIAA0930	2.69956
	SMAD2	2.69953
	CLIC4	2.69588
	GABARAPL1	2.69566
	SMAD4	2.69448
	VTCN1	2.69011
	CKB	2.67621
	CHCHD7	2.67434
	GAREM1	2.67165
	ZNF718	2.67099
	RFX3	2.65628
	ITGB8	2.65121
	PC	2.64382
	CRELD2	2.6427
	S100A6	2.63967
	PLEKHO1	2.63697
	RUNX1	2.6291
	RAP2B	2.61919
	SGPL1	2.61792
	ST3GAL1	2.61764
	CBWD5	2.61738
	PALS2	2.59985
	FAM227A	2.59723
	PITPNB	2.59431
	BIVM	2.59089
	FRAS1	2.58273
	RANBP1	2.58055
	CRYBG1	2.57937
	B9D1	2.57655
	PMAIP1	2.57134
	ARPC5	2.55823
	SH3BGRL	2.55049
	BACH1	2.5453
	ITPR1	2.54233
	MARCKSL1	2.54068
	TSHZ1	2.53551
	HMGB3	2.53083
	THRB	2.53076
	CAMTA1	2.52531
	PHF10	2.52042
	LOX	2.51738
	STK38L	2.5172
	SERPINH1	2.51569
	TMEM177	2.5154
	SNRPD3	2.51526
	RPUSD3	2.51507
	ARHGEF9	2.51484
	TMEM30A	2.51304
	XXYLT1	2.51098
	PNRC1	2.51009
	EPB41L3	2.50649
	CAMK2N1	2.50297
	NT5DC3	2.49533
	USP11	2.49059
	PPIE	2.48726
	WDR35	2.48185
	LMF2	2.48126
	SEH1L	2.47616
	MTSS2	2.47402
	FURIN	2.46925
	NIPSNAP1	2.46843
	AIF1L	2.46828
	BCL2	2.46783
	AGBL5	2.46677
	LONRF2	2.46099
	RCAN3	2.45162
	ANXA3	2.44951
	PTAR1	2.44891
	LTBP1	2.44414
	LRIF1	2.44387
	FBXO7	2.4419
	ST6GAL1	2.44058
	JOSD1	2.43903
	CNKSR3	2.43764
	TTC38	2.42984
	NUP50	2.42863
	C4orf3	2.41691
	PFKM	2.41051
	MAP1B	2.40978
	HDAC2	2.40854
	RARG	2.4078
	TPPP	2.40423
	C1orf21	2.40021
	RBBP7	2.39812
	BIN1	2.39391
	GALNT1	2.3932
	LRP1	2.39173
	NUDCD2	2.38615
	1,00¬†PES	2.38152
	DDOST	2.38111
	CELSR2	2.37714
	MAP4K4	2.37123
	RNF152	2.3639
	SELENOO	2.3612
	TINAGL1	2.36026
	NDC80	2.3596
	H3C2	2.35759
	ZNRF3	2.3574
	MT2A	2.35553
	SNTB1	2.35098
	LRP8	2.35042
	FZD7	2.34757
	SULF2	2.3423
	ZC3H7B	2.34213
	SELENOM	2.34149
	PHLDB1	2.34098
	RTL10	2.34021
	ZNF397	2.33746
	TCP1	2.33444
	ZDHHC8	2.3293
	PEAK1	2.32818
	ANKRD54	2.32567
	KLHDC3	2.32493
	PTBP2	2.32479
	C1orf74	2.32467
	YEATS2	2.32422
	SAMM50	2.32182
	DNM3	2.31815
	IL17RD	2.31636
	SLC23A2	2.31566
	CDCA7	2.31492
	STOM	2.3126
	PDIA6	2.30708
	LIFR	2.30418
	37104	2.303
	ERMARD	2.29976
	DCBLD2	2.29972
	PPP1R9A	2.2996
	MIF	2.29904
	SIRT5	2.29874
	TNFRSF21	2.29809
	NKIRAS1	2.29625
	TRAF3IP2	2.28696
	NAGA	2.28096
	SMDT1	2.27633
	KANK1	2.27269
	ARL4C	2.272
	SORBS1	2.25448
	ZSCAN30	2.25037
	RBM38	2.24804
	WARS1	2.24631
	ZNF644	2.24358
	C1QBP	2.24194
	RBX1	2.23916
	NEO1	2.23807
	CCNA2	2.2351
	HLA-A	2.23065
	SACS	2.22553
	SMIM13	2.22428
	SYNCRIP	2.22407
	LBR	2.2233
	RCC2	2.22103
	BBX	2.22073
	PLPP3	2.21604
	NDRG2	2.21575
	PHC1	2.21412
	SLC5A3	2.21309
	CTIF	2.20737
	ODC1	2.20581
	MACROH2A2	2.20433
	MSANTD3	2.20298
	WDR19	2.20167
	SOCS3	2.20131
	GOLGA8A	2.19997
	ADAM22	2.19906
	LIMK2	2.19545
	MYO1B	2.19209
	CCDC134	2.18805
	ARHGAP44	2.18686
	VMA21	2.18648
	PTDSS1	2.18366
	FAM20B	2.18192
	ZCCHC2	2.18178
	RBBP8	2.18087
	KLHL24	2.1806
	GINS1	2.17272
	PHF3	2.16832
	DRG1	2.16744
	TNRC6B	2.16621
	HDDC2	2.16489
	FADS1	2.16083
	KCNMA1	2.1576
	SNRPD1	2.15549
	AMZ2	2.15079
	IRF6	2.14663
	SBF1	2.14434
	CEP192	2.14274
	ARHGEF40	2.14204
	SMCHD1	2.14177
	PHLDA1	2.14008
	MEF2A	2.13913
	KLF5	2.13709
	KDSR	2.13578
	SPATA5	2.13517
	EFHC1	2.13373
	MIEF1	2.1295
	RAP2A	2.12661
	PGM2	2.12509
	TAB1	2.12247
	DDX60	2.11807
	TOMM22	2.11514
	SSBP3	2.11234
	TGFBR1	2.11113
	PALM2AKAP2	2.11053
	MMS22L	2.10999
	BBS7	2.10895
	BMP2K	2.10704
	TM4SF1	2.10423
	PTPN4	2.104
	SRGAP2	2.09913
	TP53	2.09611
	PACSIN2	2.09596
	MIB1	2.09458
	NINL	2.09228
	AHCY	2.09143
	DSG2	2.09017
	PATZ1	2.0891
	PRRT3	2.08743
	KPNA5	2.0865
	ALG10B	2.08571
	NFYA	2.08554
	RPS6KA2	2.08484
	ALDH3A2	2.08483
	FRMD4A	2.08244
	LGR4	2.07879
	IVNS1ABP	2.07821
	GABBR1	2.0765
	NANP	2.0763
	TFAP2C	2.07491
	DDHD1	2.07249
	ATP8B2	2.05746
	USP1	2.05702
	APMAP	2.05375
	GID4	2.05174
	ARSG	2.0511
	SLC22A17	2.04805
	SREBF2	2.04681
	ARMCX2	2.04635
	SLC2A13	2.04606
	ACTN1	2.04276
	TUT4	2.03645
	ITGA6	2.03066
	CNP	2.02857
	NOTCH1	2.02759
	TTC28	2.02281
	CNDP2	2.02264
	RAB12	2.02045
	TRABD	2.01681
	MPRIP	2.01662
	DYM	2.01504
	LEF1	2.01449
	TPGS2	2.01392
	EIF4A2	2.01378
	TACC1	2.01041
	LAPTM4B	2.00722
	GRK3	2.00323
	HSPA13	1.99875
	SH2B3	1.99641
	E2F3	1.99563
	STXBP5	1.99494
	TIMP2	1.99294
	PXN	1.98673
	KREMEN1	1.9861
	THOC5	1.98185
	ERF	1.97922
	UBL4A	1.9767
	UNC119B	1.97249
	FRMD6	1.97198
	MGST3	1.97101
	FAM210B	1.96738
	WNT9A	1.96661
	PEX5	1.96604
	LCORL	1.96429
	KRT15	1.96266
	RAB40B	1.96122
	STAT5B	1.95838
	TIAM1	1.95614
	STXBP4	1.95532
	CDK2	1.94711
	TRAF1	1.94419
	EXTL3	1.9437
	SMTN	1.94049
	EPHB3	1.93777
	SEC14L2	1.93539
	TRAM2	1.9298
	PRPSAP1	1.92936
	FAM118A	1.92553
	PSMA7	1.92165
	NPHP4	1.91898
	CCHCR1	1.91821
	PKP1	1.91707
	DGCR8	1.91584
	G3BP1	1.91553
	GAN	1.91418
	FLOT2	1.91336
	INTU	1.91331
	ARFGAP3	1.9129
	ENOSF1	1.90982
	CCNB1IP1	1.90828
	MOB1B	1.90802
	ETV6	1.90785
	SESTD1	1.90633
	UBTD2	1.90229
	ATP5F1A	1.89808
	GNG12	1.89663
	ZYG11B	1.89516
	NCAPD2	1.89373
	CNN3	1.89151
	ARHGEF2	1.88725
	PIM3	1.88711
	CTNNB1	1.88669
	JMJD4	1.88319
	XRCC6	1.88279
	BRD1	1.87867
	UBE2J1	1.87751
	PSMB1	1.8732
	H2BC18	1.87228
	KDM1A	1.86997
	RBBP4	1.86744
	CD59	1.86659
	SENP6	1.86502
	E2F1	1.8633
	ACTL6A	1.86124
	PLA2G12A	1.86093
	PLOD1	1.86063
	SNX1	1.85936
	LYPLAL1	1.85926
	TPD52L1	1.85808
	ABCC5	1.8466
	ACADVL	1.84572
	EMC1	1.84399
	VAPB	1.84085
	RCN2	1.832
	FAM102B	1.83186
	EHBP1	1.83083
	MRPS6	1.83018
	SLC6A6	1.82932
	SF3B3	1.82729
	AFG3L2	1.82714
	UBXN2A	1.82614
	TMX3	1.82513
	TMEM65	1.82112
	COX7A2	1.82042
	AGPAT5	1.81942
	ROCK2	1.81467
	CTSZ	1.81377
	RPL10	1.80939
	COLGALT1	1.80541
	TXNL1	1.80391
	CMTM4	1.80363
	ARHGAP31	1.80361
	CEP78	1.79738
	FBXL4	1.79668
	SH3RF1	1.7951
	IGF2R	1.79281
	DOCK7	1.79119
	ACSS2	1.78843
	MTM1	1.78176
	CASP8AP2	1.77984
	NR2F2	1.77874
	RCN1	1.77665
	SNU13	1.77254
	TULP4	1.77055
	GTF3C5	1.7663
	CHAF1B	1.7584
	RPL3	1.75737
	CHMP1B	1.74922
	LYRM2	1.74569
	RPS21	1.74452
	MCC	1.74425
	PCGF5	1.73866
	CLSTN1	1.73802
	KLF11	1.7371
	S100A10	1.73573
	RAPGEF2	1.73349
	RPL13	1.73153
	MYO5B	1.73117
	MCM2	1.73011
	MANBA	1.72973
	TCF20	1.72786
	TENT5A	1.72785
	CAPRIN2	1.72685
	EIF2S3	1.72363
	SLFN5	1.72108
	CDK18	1.72062
	BCL6	1.72027
	CTPS1	1.71698
	NF2	1.71596
	TFRC	1.71546
	FECH	1.71371
	RNF138	1.71358
	CBX6	1.70888
	ZNF469	1.70736
	ABCB10	1.7051
	GLG1	1.70383
	KLF13	1.70241
	CNOT6L	1.70122
	STARD13	1.7009
	BYSL	1.70079
	PDK3	1.69865
	GNB1	1.69503
	DEK	1.6933
	SEC14L1	1.69058
	USP22	1.68745
	ZFX	1.68571
	ZNF133	1.68535
	SKI	1.68486
	HLA-B	1.68302
	ADAM9	1.68266
	ZFP90	1.68235
	SLC5A6	1.68125
	SOCS5	1.6811
	SPATA6	1.67968
	RNMT	1.67943
	SEMA5A	1.67927
	MAP3K4	1.67913
	CRIM1	1.67623
	NDRG1	1.67563
	APEX1	1.66804
	MCCC1	1.66647
	SRSF10	1.66626
	POLR3H	1.65989
	RPRD1A	1.65773
	FOXO3	1.6566
	KIF1B	1.65559
	TBC1D22A	1.65439
	KIF13A	1.65329
	RAB11FIP2	1.6512
	GUCD1	1.65023
	VPS13D	1.64859
	TUBGCP6	1.64716
	MCM5	1.64595
	ZNF326	1.64537
	RPA1	1.64497
	PSMB4	1.64175
	SORT1	1.64005
	MECP2	1.63775
	RANGAP1	1.63493
	RAB4A	1.63393
	BIN3	1.63237
	HADH	1.63177
	KIFAP3	1.6314
	ETNK1	1.63093
	ATP13A3	1.63009
	UCK2	1.62934
	PIK3C3	1.62861
	TMEM14B	1.62681
	SOD1	1.62634
	GAPDH	1.62473
	TPBG	1.62074
	NFATC3	1.62004
	PCMTD2	1.61638
	EIF1AX	1.61585
	RNF24	1.60818
	FANCA	1.60731
	WDR6	1.60493
	NARS1	1.60433
	DNM1L	1.6026
	GLS	1.60208
	UBE4B	1.60161
	USP24	1.59971
	TUG1	1.59831
	PTPRF	1.59614
	PGD	1.59073
	CDK6	1.59026
	SPIN1	1.58895
	CYB5R3	1.58636
	RBPJ	1.58473
	SOAT1	1.58461
	AP5B1	1.58207
	ITGA3	1.58145
	NOL4L	1.57837
	PTPN2	1.57794
	RPL34	1.57615
	CDV3	1.57597
	GRAMD4	1.57438
	POMK	1.57375
	SH3PXD2A	1.57176
	LMO4	1.57147
	GMFB	1.56948
	DKC1	1.56843
	HBS1L	1.56771
	RNF19B	1.56598
	PRKAR1A	1.56433
	EIF4ENIF1	1.56384
	ZNF362	1.56285
	HELLS	1.56166
	VAPA	1.56086
	TPX2	1.56027
	LIF	1.55965
	ACSL1	1.55335
	IGF1R	1.55037
	MYEF2	1.54907
	CBR4	1.54266
	CDK4	1.54114
	DESI1	1.54029
	ILF2	1.54004
	ZBTB44	1.53979
	CMPK1	1.53944
	GPSM2	1.53289
	DSTYK	1.53224
	PIAS2	1.53213
	DCUN1D1	1.53039
	SYNJ2	1.52841
	KIF21A	1.52669
	ODF2L	1.52397
	MAP4K5	1.52312
	MTMR12	1.52217
	MTAP	1.51969
	ZNF236	1.51759
	KCTD15	1.516
	NSL1	1.50936
	TMEM106C	1.5053
	WFDC2	1.50477
	SH3BP5	1.50373
	MDN1	1.50171
	APBB2	1.50033
	STMP1	1.49966
	ST13	1.49914
	SSX2IP	1.49691
	SQLE	1.49633
	RHOQ	1.49424
	GSTP1	1.4906
	NPC1	1.48566
	GID8	1.48226
	GTPBP1	1.47891
	EMD	1.47849
	SERBP1	1.4776
	PPP4R1	1.47738
	RAD21	1.47581
	AGRN	1.47066
	KDM5A	1.46262
	JPT1	1.46218
	SPCS3	1.45988
	UBXN7	1.45704
	CSRP1	1.45466
	RPL11	1.45288
	PPP6R2	1.45044
	SLC4A2	1.44574
	RPL30	1.4433
	PTPN14	1.44205
	RABGGTB	1.44203
	FAM120B	1.44135
	MCM3	1.44133
	HOMER2	1.43834
	TIPRL	1.4361
	TCF7L2	1.43386
	MBNL1	1.43371
	ZFHX3	1.43253
	TRA2B	1.43198
	ZBTB5	1.43117
	HSPA12A	1.42751
	EIF3E	1.4259
	RPL35A	1.42427
	SPRING1	1.4218
	ZNF407	1.42137
	SMARCB1	1.42002
	STX16	1.41978
	XRN2	1.41938
	TMX4	1.41616
	LMNB1	1.4121
	FAM168B	1.41002
	DDX17	1.40947
	TPI1	1.40869
	APH1A	1.40262
	SLC39A14	1.40163
	HMGA1	1.40117
	CD99L2	1.40073
	DCAF7	1.39826
	GTPBP2	1.3976
	PCGF3	1.39581
	RBM12B	1.39514
	XPNPEP3	1.39384
	AP2M1	1.39227
	HPS4	1.39223
	HSBP1	1.39107
	ACO2	1.38563
	UBE2D3	1.38496
	HP1BP3	1.38491
	N4BP2	1.38428
	SFI1	1.38323
	FHIP1A	1.37995
	H6PD	1.37821
	AHCYL1	1.37772
	TSPAN14	1.3756
	LGALS3BP	1.36784
	ZNF24	1.36651
	PHB2	1.36436
	OBSL1	1.36366
	UNG	1.36097
	UBR4	1.35632
	PRELID3B	1.35451
	CACUL1	1.35233
	FER	1.35197
	ALKBH5	1.35127
	YWHAQ	1.34886
	CORO1C	1.34629
	LSM14B	1.34599
	CDS2	1.34496
	RPSA	1.34486
	RTTN	1.34206
	TUBA1B	1.34124
	LMBR1	1.34119
	LANCL1	1.33545
	AARS1	1.33278
	NUP153	1.33267
	OFD1	1.33231
	EIF5	1.33032
	LPIN2	1.3293
	ZNF827	1.32821
	OTUD4	1.3277
	MYH9	1.32671
	VPS4B	1.32603
	ZNF706	1.32493
	EWSR1	1.32306
	CLCN3	1.32089
	UNK	1.32017
	ATRN	1.31943
	LMAN1	1.31758
	ALDH7A1	1.31307
	TGIF1	1.30991
	PDZRN3	1.3005
	CTTNBP2NL	1.29906
	PRPF8	1.29772
	PLXNB2	1.29638
	DPY19L4	1.29318
	DDX11	1.29276
	YOD1	1.29054
	NCAPG2	1.28712
	MED28	1.28625
	PTPRJ	1.28446
	RNF168	1.28433
	DOCK1	1.2836
	MEGF8	1.28095
	STMN1	1.2809
	CHSY1	1.28084
	RFWD3	1.27991
	ESYT2	1.27967
	BICRAL	1.27811
	NRIP1	1.27788
	KIF1C	1.27693
	PAFAH1B1	1.2719
	KPNA2	1.27032
	SHPRH	1.27021
	HNRNPA0	1.26885
	PUM1	1.26862
	NDUFS5	1.26786
	GPAA1	1.26684
	CAD	1.26436
	FDPS	1.26202
	ASXL1	1.26105
	HIPK2	1.26101
	INPP5F	1.26047
	CAND1	1.25958
	37469	1.25722
	UBE3C	1.25393
	RPS23	1.25377
	POFUT1	1.25244
	MYH14	1.2517
	VGLL4	1.25136
	H3-3B	1.24732
	FLNB	1.24286
	BACE2	1.24247
	NF1	1.24183
	H2AZ1	1.2401
	SCCPDH	1.23699
	DNAH14	1.23515
	REV3L	1.23491
	MBTPS1	1.23249
	ACTG1	1.22993
	SRF	1.22886
	RAB11FIP4	1.22171
	CCNI	1.22152
	BARD1	1.21969
	CCDC14	1.21916
	ARHGAP21	1.21715
	MSH6	1.2154
	MBD2	1.21427
	BCL2L11	1.21135
	SLC44A1	1.21072
	NOM1	1.21065
	MAPK1	1.21036
	HYOU1	1.20785
	PCNA	1.20562
	PRMT2	1.20545
	THOC1	1.20197
	TXNRD1	1.20155
	SELENON	1.20047
	ERBB3	1.18891
	37834	1.18832
[truncated: 1,352 more rows]
