# Supplementary material for: Breast cancer patient-derived organoids for the investigation of patient-specific tumour evolution
Source: Cancer Cell Int. 2024 Jun 27;24:220. doi: 10.1186/s12935-024-03375-5 (PMC11210105; doi:10.1186/s12935-024-03375-5)
Supplement: Supplementary file 3 — Supplementary Materials 3. [file 12935_2024_3375_MOESM3_ESM.xlsx]

## Sheet: SuppTable_Markers
p_val	avg_log2FC	pct.1	pct.2	p_val_adj	cluster	gene
0	1.7654	0.968	0.475	0	0	LSAMP
0	1.65921	0.892	0.353	0	0	COL8A1
0	1.62906	0.941	0.393	0	0	AC078923.1
0	1.6002	0.997	0.516	0	0	MAML2
0	1.47413	0.99	0.494	0	0	CHRM3
0	1.46715	0.99	0.458	0	0	XYLT1
0	1.45081	0.936	0.437	0	0	DMD
0	1.44612	0.863	0.327	0	0	XKR4
0	1.44428	0.969	0.462	0	0	TRIM9
0	1.42747	0.991	0.517	0	0	TRIM2
0	1.413	0.953	0.479	0	0	UNC5C
0	1.41194	0.811	0.288	0	0	NRG1
0	1.39393	0.999	0.862	0	0	ITPR2
0	1.39129	0.953	0.579	0	0	FHIT
0	1.38111	1	0.594	0	0	LINC00511
0	1.35977	0.95	0.428	0	0	CHST11
0	1.3568	0.886	0.299	0	0	TGFB2
0	1.33777	0.997	0.534	0	0	SOX6
0	1.33366	0.986	0.517	0	0	SH3PXD2B
0	1.33119	0.987	0.451	0	0	PRKCA
0	1.32954	0.906	0.384	0	0	PPP2R2B
0	1.29665	0.927	0.352	0	0	C10orf90
0	1.29611	0.904	0.333	0	0	TMTC1
0	1.29563	0.998	0.879	0	0	RUNX1
0	1.26767	0.99	0.466	0	0	ST3GAL6
0	1.26371	0.929	0.458	0	0	SLC26A2
0	1.24714	0.986	0.495	0	0	PROM1
0	1.24492	0.955	0.577	0	0	LDLRAD4
0	1.23871	0.994	0.512	0	0	PTN
0	1.21002	0.991	0.72	0	0	SFT2D2
0	1.20844	0.928	0.403	0	0	KALRN
0	1.20499	0.929	0.372	0	0	NCMAP
0	1.20342	0.978	0.444	0	0	CELF2
0	1.20052	0.994	0.78	0	0	CLMN
0	1.1997	0.993	0.509	0	0	SH3KBP1
0	1.19969	0.994	0.781	0	0	NEDD4L
0	1.19273	0.972	0.452	0	0	COL11A1
0	1.18705	0.929	0.389	0	0	FMNL2
0	1.18363	0.987	0.496	0	0	SFRP1
0	1.15934	0.948	0.408	0	0	KIAA1549L
0	1.15792	0.962	0.435	0	0	FRMD3
0	1.15293	0.98	0.456	0	0	ZSWIM6
0	1.14974	0.9	0.38	0	0	STAC2
0	1.14435	0.904	0.415	0	0	ACAN
0	1.14282	0.964	0.416	0	0	MAP2
0	1.13696	0.916	0.392	0	0	SGCD
0	1.13563	0.963	0.389	0	0	ZNF462
0	1.13483	0.906	0.37	0	0	ITGA9
0	1.13355	0.994	0.873	0	0	ETV6
0	1.12197	0.989	0.497	0	0	SOX9-AS1
0	1.12048	0.987	0.501	0	0	DPYSL2
0	1.11811	0.834	0.303	0	0	PTPRM
0	1.11191	0.995	0.476	0	0	NRP2
0	1.10607	0.984	0.467	0	0	LAMC1
0	1.10042	1	0.894	0	0	SOX4
0	1.0957	0.964	0.425	0	0	GALNT13
0	1.08158	0.982	0.464	0	0	CADM1
0	1.07978	0.986	0.521	0	0	VIM
0	1.07347	0.841	0.295	0	0	HMCN1
0	1.07062	0.898	0.353	0	0	ANKH
0	1.06842	0.959	0.425	0	0	RNF145
0	1.05965	0.946	0.61	0	0	VTCN1
0	1.05316	0.978	0.539	0	0	LRRC8D
0	1.04182	0.992	0.735	0	0	WWTR1
0	1.03615	0.787	0.243	0	0	SLC1A3
0	1.03424	0.612	0.169	0	0	AC091078.1
0	1.03371	0.987	0.627	0	0	AOPEP
0	1.03097	0.828	0.298	0	0	AC024230.1
0	1.02618	0.988	0.654	0	0	LRP6
0	1.0261	0.94	0.416	0	0	RGL1
0	1.02489	0.997	0.761	0	0	PYGB
0	1.02276	0.971	0.799	0	0	NPAS2
0	1.01397	0.844	0.301	0	0	CREB5
0	1.01125	0.971	0.647	0	0	PPP3CA
0	1.00877	0.969	0.74	0	0	PAM
0	1.00202	0.986	0.788	0	0	AUTS2
0	0.997735	0.908	0.44	0	0	FRMD5
0	0.986989	0.985	0.485	0	0	LAMA4
0	0.983839	0.992	0.855	0	0	SORBS2
0	0.981311	0.858	0.416	0	0	SORBS1
0	0.979303	0.95	0.646	0	0	TANC1
0	0.97845	0.947	0.66	0	0	KIF13A
0	0.97705	0.975	0.587	0	0	CCDC50
0	0.975776	0.927	0.401	0	0	NFIA
0	0.972294	0.985	0.629	0	0	PHLPP1
0	0.972061	0.976	0.533	0	0	SMYD3
0	0.963587	0.911	0.424	0	0	SYNM
0	0.963557	0.923	0.369	0	0	LDLRAD3
0	0.961322	0.853	0.297	0	0	LINC02438
0	0.95752	0.991	0.742	0	0	AL117329.1
0	0.953549	0.998	0.922	0	0	C1orf21
0	0.951405	0.941	0.417	0	0	AC025470.2
0	0.947095	0.889	0.408	0	0	PREP
0	0.94666	0.858	0.372	0	0	BOC
0	0.93747	0.97	0.659	0	0	KANK1
0	0.935612	0.986	0.476	0	0	CALD1
0	0.93356	0.964	0.612	0	0	ZFHX3
0	0.923448	0.801	0.31	0	0	CHODL
0	0.921957	0.987	0.877	0	0	RRBP1
0	0.916685	0.619	0.155	0	0	HS3ST4
0	0.914063	0.824	0.321	0	0	PTPRG
0	0.913099	0.952	0.435	0	0	RIMS2
0	0.911941	0.969	0.627	0	0	PACSIN2
0	0.907071	0.901	0.58	0	0	PIK3R1
0	0.904056	0.813	0.315	0	0	PRICKLE1
0	0.903332	0.883	0.321	0	0	ZNF608
0	0.899875	0.988	0.78	0	0	TNRC6B
0	0.899446	0.932	0.372	0	0	GAS7
0	0.898919	0.954	0.419	0	0	CAMK2D
0	0.898215	0.955	0.514	0	0	MAP4K4
0	0.89527	0.971	0.431	0	0	TBL1X
0	0.893701	0.935	0.532	0	0	NIPAL3
0	0.892647	0.722	0.213	0	0	FAM135B
0	0.889769	0.876	0.375	0	0	ROR2
0	0.878536	0.797	0.259	0	0	TMEM178B
0	0.876922	0.982	0.793	0	0	MBNL1
0	0.875234	0.993	0.889	0	0	CD44
0	0.873659	0.981	0.499	0	0	ROCR
0	0.866339	0.818	0.373	0	0	LINC01619
0	0.862076	0.948	0.403	0	0	QKI
0	0.86093	0.721	0.259	0	0	GFRA1
0	0.859943	0.902	0.388	0	0	CPE
0	0.852363	0.862	0.405	0	0	PALLD
0	0.851741	0.949	0.405	0	0	FYN
0	0.843695	0.74	0.297	0	0	LINC01411
0	0.842999	0.9	0.493	0	0	DCBLD2
0	0.839466	0.933	0.462	0	0	DSC2
0	0.836646	0.832	0.282	0	0	PODXL
0	0.836318	0.851	0.312	0	0	NRG2
0	0.825901	0.959	0.509	0	0	PPARA
0	0.825804	0.928	0.531	0	0	ST3GAL1
0	0.816933	0.905	0.422	0	0	ATP2B4
0	0.814197	0.738	0.221	0	0	PRKN
0	0.813779	0.794	0.298	0	0	GRIP1
0	0.812905	0.893	0.35	0	0	MIR100HG
0	0.808633	0.879	0.429	0	0	TRPV4
0	0.805366	0.94	0.49	0	0	MELTF
0	0.801516	0.92	0.383	0	0	PPP4R4
0	0.795638	0.959	0.679	0	0	GALNT1
0	0.793079	0.985	0.804	0	0	SREBF2
0	0.791171	0.921	0.461	0	0	SLC4A7
0	0.790029	0.755	0.266	0	0	PLEKHG1
0	0.784057	0.92	0.465	0	0	BICD1
0	0.78275	0.992	0.852	0	0	BPTF
0	0.781315	0.91	0.38	0	0	MBP
0	0.779704	0.92	0.518	0	0	BTBD3
0	0.768584	0.811	0.274	0	0	PNPLA3
0	0.765043	0.817	0.3	0	0	CDK14
0	0.76151	0.806	0.302	0	0	RHOBTB3
0	0.756891	0.703	0.231	0	0	NPAS3
0	0.754627	0.866	0.346	0	0	STOX2
0	0.751171	0.966	0.625	0	0	PHF3
0	0.750352	0.848	0.35	0	0	ERRFI1
0	0.749514	0.868	0.372	0	0	PSD3
0	0.749498	0.869	0.336	0	0	KCNK1
0	0.746598	0.633	0.18	0	0	AC012494.1
0	0.745666	0.939	0.416	0	0	SOX10
0	0.739396	0.855	0.321	0	0	CHST3
0	0.738512	0.855	0.322	0	0	PTPRK
0	0.735013	0.907	0.478	0	0	SCARB1
0	0.734135	0.779	0.251	0	0	LINC00472
0	0.730754	0.869	0.388	0	0	PADI2
0	0.728502	0.824	0.304	0	0	NLGN4X
0	0.719999	0.853	0.3	0	0	ARHGAP5
0	0.710309	0.874	0.382	0	0	PCNX2
0	0.708765	0.904	0.36	0	0	CDC42BPA
0	0.706404	0.828	0.368	0	0	PALM2-AKAP2
0	0.699913	0.536	0.129	0	0	UNC80
0	0.697102	0.77	0.275	0	0	FGF2
0	0.690283	0.697	0.22	0	0	EPHB1
0	0.686106	0.793	0.269	0	0	SYT11
0	0.684071	0.754	0.259	0	0	GASK1A
0	0.683852	0.844	0.305	0	0	FAT1
0	0.682536	0.837	0.317	0	0	LINC01956
0	0.681418	0.775	0.245	0	0	DPYSL3
0	0.654928	0.783	0.276	0	0	ARRDC3
0	0.64511	0.66	0.201	0	0	DOCK4
0	0.631157	0.732	0.226	0	0	KANSL1L
0	0.623592	0.765	0.296	0	0	LINC00685
0	0.602998	0.674	0.204	0	0	ZNF521
0	0.592743	0.765	0.262	0	0	SESN3
0	0.583629	0.724	0.232	0	0	CEP85L
0	0.580522	0.809	0.288	0	0	ATP11B
0	0.578982	0.79	0.268	0	0	ADGRA3
0	0.576121	0.752	0.257	0	0	TCF4
0	0.533951	0.737	0.251	0	0	SIRPA
7.60698e-308	0.748085	0.973	0.679	2.23227e-303	0	SENP6
1.50619e-307	0.844744	0.969	0.758	4.41992e-303	0	JARID2
2.41731e-307	0.609504	0.841	0.328	7.09359e-303	0	AFDN
3.19057e-307	0.607034	0.797	0.291	9.36274e-303	0	GNAQ
2.40737e-306	0.48487	0.639	0.192	7.06443e-302	0	MEX3A
4.78262e-306	0.658458	0.853	0.392	1.40346e-301	0	NINL
5.35386e-306	0.802473	0.475	0.104	1.57109e-301	0	AC110023.1
2.22998e-305	0.780998	0.933	0.575	6.54387e-301	0	PHLDA1
2.67013e-305	0.744494	0.86	0.351	7.83549e-301	0	PEG10
2.81193e-305	0.487313	0.643	0.191	8.25159e-301	0	AP003100.1
5.4688e-305	0.634016	0.735	0.257	1.60482e-300	0	ARHGAP29
1.18244e-304	0.578602	0.605	0.173	3.46988e-300	0	LYN
2.33534e-302	0.862788	0.961	0.45	6.85305e-298	0	DLGAP1
9.20395e-302	0.423728	0.552	0.141	2.7009e-297	0	MRAS
1.01145e-301	0.779419	0.917	0.48	2.9681e-297	0	GPHN
1.27793e-301	0.829319	0.986	0.741	3.75009e-297	0	TIAM1
3.83068e-301	0.822776	0.983	0.596	1.12411e-296	0	NCOA7
3.84947e-301	0.517921	0.647	0.196	1.12963e-296	0	LINC02473
2.07962e-300	0.871853	0.964	0.726	6.10264e-296	0	SFMBT2
5.51255e-299	0.557252	0.786	0.319	1.61766e-294	0	FAM83F
8.10877e-299	0.713229	0.708	0.24	2.37952e-294	0	APBA1
3.82155e-298	0.767628	0.951	0.61	1.12144e-293	0	WWP2
1.62145e-297	0.887774	0.949	0.435	4.75813e-293	0	SOD3
2.21763e-297	0.799846	0.991	0.86	6.50763e-293	0	TCF7L2
2.24647e-297	0.799877	0.96	0.695	6.59226e-293	0	RNF24
2.28649e-297	0.853766	0.988	0.729	6.70971e-293	0	POLR2F
3.0411e-297	0.872561	0.967	0.778	8.9241e-293	0	ITGA6
4.95628e-297	0.599131	0.744	0.261	1.45442e-292	0	CCDC88A
6.10202e-297	0.59982	0.763	0.278	1.79064e-292	0	AFAP1L2
2.20005e-296	0.804559	0.894	0.501	6.45606e-292	0	CNNM2
1.00886e-295	0.53076	0.716	0.253	2.96049e-291	0	PIK3CA
6.76312e-295	0.559193	0.844	0.328	1.98464e-290	0	CXADR
9.57841e-295	0.727355	0.982	0.83	2.81078e-290	0	ACTN4
2.41516e-294	0.712066	0.987	0.921	7.08729e-290	0	NAP1L1
6.93661e-292	0.533668	0.704	0.242	2.03555e-287	0	GPR161
2.25817e-291	0.636425	0.867	0.35	6.62659e-287	0	DSC3
6.19808e-291	0.731428	0.838	0.385	1.81883e-286	0	ATP2B1
5.93557e-290	0.73506	0.875	0.484	1.74179e-285	0	GLS
3.55799e-289	0.621663	0.771	0.296	1.04409e-284	0	SOBP
4.09461e-289	0.482372	0.506	0.125	1.20156e-284	0	DISC1
1.03069e-288	0.814666	0.896	0.54	3.02457e-284	0	EHBP1
1.22512e-288	0.591304	0.74	0.27	3.59513e-284	0	MAP7D3
1.07288e-287	0.672707	0.796	0.35	3.14838e-283	0	GXYLT2
1.57866e-287	0.808097	0.957	0.462	4.63257e-283	0	ID4
1.78898e-287	0.537806	0.666	0.217	5.24977e-283	0	FAM189A2
2.67813e-287	1.05642	0.933	0.632	7.85898e-283	0	AL139383.1
1.32927e-286	0.716042	0.971	0.737	3.90076e-282	0	PPP6R2
1.07029e-285	0.924768	0.913	0.619	3.14077e-281	0	VPS13D
9.98055e-283	0.663532	0.705	0.253	2.92879e-278	0	AC107294.2
1.63405e-282	0.615571	0.76	0.282	4.79511e-278	0	ZFPM2
2.64067e-282	0.731109	0.81	0.339	7.74906e-278	0	ABTB2
3.21717e-282	1.02046	0.924	0.584	9.44079e-278	0	KCNMA1
4.28494e-281	0.807556	0.982	0.787	1.25742e-276	0	EXT1
2.22816e-280	0.667974	0.816	0.334	6.53855e-276	0	HEY2
9.15695e-280	0.758774	0.743	0.274	2.68711e-275	0	SYN3
1.87173e-278	0.673134	0.946	0.543	5.49258e-274	0	PAPSS1
2.44005e-278	0.888524	0.963	0.747	7.16033e-274	0	PPFIBP1
2.5568e-278	0.677317	0.91	0.565	7.50292e-274	0	KLHL24
5.12836e-278	0.5622	0.763	0.29	1.50492e-273	0	LAMB1
1.19254e-277	0.51045	0.785	0.296	3.4995e-273	0	CHD7
2.5255e-277	0.437765	0.56	0.155	7.41108e-273	0	NREP
8.48038e-277	0.535321	0.773	0.29	2.48857e-272	0	SINHCAF
1.25072e-276	0.402007	0.403	0.076	3.67023e-272	0	AL136018.1
8.00967e-276	0.546814	0.624	0.207	2.35044e-271	0	GYG2
1.85282e-275	0.777812	0.563	0.169	5.43711e-271	0	DLG2
2.24898e-275	0.56856	0.742	0.286	6.59962e-271	0	CAVIN1
2.89278e-275	0.632454	0.792	0.314	8.48885e-271	0	DHRS3
1.37006e-274	0.539654	0.768	0.279	4.02043e-270	0	ARSJ
2.99264e-274	0.626067	0.909	0.491	8.7819e-270	0	YEATS2
4.50737e-274	0.589063	0.729	0.264	1.32269e-269	0	IQCJ-SCHIP1
9.65877e-274	0.482321	0.499	0.129	2.83437e-269	0	FIRRE
1.73388e-272	0.795165	0.793	0.358	5.08809e-268	0	IMMP2L
7.02605e-272	0.602	0.645	0.211	2.0618e-267	0	NRCAM
1.10655e-271	0.611555	0.42	0.088	3.24718e-267	0	MEF2C
1.35618e-271	0.559898	0.677	0.228	3.97972e-267	0	NTF3
4.03294e-271	0.470045	0.678	0.224	1.18347e-266	0	MAP3K21
8.50871e-271	0.460519	0.621	0.191	2.49688e-266	0	C4orf19
1.30966e-270	0.765566	0.948	0.587	3.84318e-266	0	ST3GAL4
1.80245e-268	0.704639	0.991	0.873	5.28929e-264	0	CTNNA1
1.85201e-268	0.669767	0.675	0.233	5.43472e-264	0	DTNA
8.19995e-268	0.476588	0.628	0.198	2.40627e-263	0	AC007785.1
2.40268e-267	0.721384	0.927	0.542	7.05067e-263	0	RELL1
2.51789e-267	0.468201	0.676	0.224	7.38876e-263	0	CLIP4
9.47849e-267	0.518843	0.715	0.255	2.78146e-262	0	KCNK5
1.81114e-266	0.533166	0.758	0.295	5.3148e-262	0	YES1
1.05548e-265	0.711616	0.798	0.373	3.09732e-261	0	ZBTB20
1.59472e-265	0.64595	0.827	0.392	4.67972e-261	0	ZNRF3
1.18959e-264	0.605298	0.752	0.286	3.49086e-260	0	NLRP1
1.2664e-264	0.390497	0.511	0.134	3.71626e-260	0	ETS1
2.00614e-264	0.746466	0.949	0.713	5.88702e-260	0	GSN
2.24008e-264	0.578655	0.821	0.372	6.57351e-260	0	UGT8
2.32732e-264	0.540796	0.703	0.248	6.82951e-260	0	AKT3
3.56875e-264	0.717862	0.927	0.579	1.04725e-259	0	JUN
3.78263e-264	0.708752	0.723	0.276	1.11001e-259	0	MID1
1.07464e-262	0.581165	0.763	0.317	3.15353e-258	0	TCF7L1
2.30154e-262	0.708229	0.909	0.535	6.75387e-258	0	MEF2A
2.56322e-262	0.622335	0.927	0.419	7.52175e-258	0	TUSC3
4.10526e-262	0.679463	0.919	0.604	1.20469e-257	0	TULP4
5.25926e-262	0.488529	0.667	0.222	1.54333e-257	0	MAMLD1
7.62129e-262	0.670779	0.922	0.581	2.23647e-257	0	TBC1D22A
1.06916e-261	0.438629	0.595	0.181	3.13744e-257	0	MLLT3
3.91882e-261	0.733866	0.92	0.61	1.14998e-256	0	LGR4
7.24495e-261	0.531113	0.624	0.214	2.12603e-256	0	CPQ
1.57591e-260	0.417605	0.446	0.1	4.62452e-256	0	IGSF11
1.68465e-260	0.623529	0.897	0.495	4.94361e-256	0	ENOSF1
5.93651e-260	0.510536	0.695	0.263	1.74207e-255	0	ZNF516
6.22163e-260	0.617836	0.785	0.309	1.82574e-255	0	SPRED1
7.66934e-260	0.473454	0.731	0.262	2.25057e-255	0	FAM135A
1.04452e-259	0.64778	0.9	0.489	3.06513e-255	0	AC022784.1
1.1202e-259	0.677233	0.973	0.816	3.28724e-255	0	CTNNB1
1.56501e-259	0.479696	0.752	0.274	4.59252e-255	0	PKD2
3.02279e-258	0.767513	0.934	0.678	8.87038e-254	0	TPD52L1
8.52788e-258	0.529809	0.798	0.317	2.50251e-253	0	PDLIM5
3.21236e-257	0.731322	0.647	0.221	9.42668e-253	0	NLGN1
3.74004e-257	0.628075	0.983	0.831	1.09752e-252	0	DAP3
6.15401e-257	0.762425	0.896	0.579	1.80589e-252	0	RAPGEF1
2.96555e-256	0.635506	0.9	0.476	8.7024e-252	0	ROCK2
3.90204e-256	0.528339	0.755	0.298	1.14505e-251	0	CEMIP2
7.99082e-256	0.484665	0.668	0.24	2.3449e-251	0	LONRF1
1.3197e-255	0.546416	0.699	0.254	3.87266e-251	0	PLCE1
2.98413e-255	0.372289	0.499	0.132	8.75692e-251	0	TBX19
2.67233e-254	0.846228	0.762	0.315	7.84196e-250	0	KANK4
1.29279e-253	0.43096	0.512	0.14	3.79368e-249	0	LINC00923
4.69437e-253	0.59005	0.856	0.426	1.37756e-248	0	FADS2
3.18312e-252	0.579408	0.628	0.209	9.34085e-248	0	AL022068.1
6.17465e-252	0.541726	0.795	0.309	1.81195e-247	0	RANBP17
9.28338e-252	0.501125	0.738	0.313	2.72421e-247	0	TSHZ1
1.20829e-251	0.579398	0.784	0.353	3.54574e-247	0	GAREM1
1.31893e-251	0.659693	0.881	0.487	3.87039e-247	0	SH3PXD2A
4.06221e-251	0.493772	0.698	0.265	1.19206e-246	0	RNF217
1.69119e-250	0.640097	0.791	0.396	4.96279e-246	0	GMPR
5.51004e-250	0.560913	0.879	0.506	1.61692e-245	0	EP300
5.92075e-250	0.654396	0.969	0.753	1.73744e-245	0	GATAD2B
1.24643e-249	0.690023	0.987	0.828	3.65765e-245	0	FNDC3B
5.71456e-249	0.703458	0.948	0.456	1.67694e-244	0	SMC1B
1.79387e-248	0.672642	0.685	0.253	5.2641e-244	0	PDE10A
1.89073e-248	0.551465	0.666	0.246	5.54835e-244	0	TGFBR3
4.65831e-248	0.718994	0.966	0.493	1.36698e-243	0	COL9A1
8.72415e-248	0.418705	0.601	0.192	2.5601e-243	0	INSL6
9.50159e-248	0.48912	0.725	0.276	2.78824e-243	0	AL713852.1
1.05871e-247	0.516937	0.818	0.337	3.10678e-243	0	TTTY14
2.34874e-247	0.526147	0.833	0.402	6.89239e-243	0	GOLM1
2.62594e-247	0.463528	0.65	0.224	7.70582e-243	0	TEAD1
5.8295e-247	0.505885	0.771	0.323	1.71067e-242	0	CASK
6.82223e-247	0.674366	0.902	0.531	2.00198e-242	0	CLIC4
1.06412e-246	0.404101	0.552	0.163	3.12265e-242	0	TRPC1
3.16854e-246	0.766483	0.879	0.527	9.29807e-242	0	SH3RF1
4.7738e-246	0.511577	0.858	0.354	1.40087e-241	0	AMOTL1
3.56621e-245	0.443731	0.635	0.214	1.0465e-240	0	RECK
5.91578e-245	0.957257	0.998	0.572	1.73599e-240	0	FDCSP
1.46475e-244	0.714658	0.957	0.672	4.29832e-240	0	IGF1R
6.96531e-244	0.618801	0.684	0.278	2.04397e-239	0	AC079142.1
1.83078e-243	0.393728	0.56	0.171	5.37243e-239	0	LINC01554
2.34781e-243	0.462906	0.593	0.191	6.88965e-239	0	SEMA6A
3.07324e-243	0.760969	0.908	0.629	9.01842e-239	0	SPATA13
6.99026e-243	0.73592	0.872	0.475	2.05129e-238	0	FRMD4A
1.61206e-242	0.487872	0.729	0.282	4.7306e-238	0	SNX22
2.07234e-242	0.628144	0.827	0.447	6.08127e-238	0	SASH1
2.36743e-242	0.563758	0.644	0.229	6.94724e-238	0	TENM3
2.52579e-242	0.48305	0.621	0.21	7.41194e-238	0	ROBO1
3.98918e-242	0.396809	0.615	0.203	1.17063e-237	0	GLIPR2
4.32123e-241	0.744864	0.542	0.165	1.26807e-236	0	LINGO2
1.35475e-240	0.657764	0.597	0.207	3.97551e-236	0	LINC02613
2.74041e-240	0.523875	0.8	0.328	8.04174e-236	0	C1GALT1
4.21175e-240	0.502455	0.813	0.404	1.23594e-235	0	NIPSNAP1
3.14033e-239	0.398539	0.436	0.105	9.2153e-235	0	FGD5
5.6878e-239	0.615652	0.988	0.916	1.66909e-234	0	APP
3.50828e-238	0.509146	0.628	0.216	1.0295e-233	0	SHC4
4.16525e-238	0.626394	0.908	0.611	1.22229e-233	0	MTMR12
6.20792e-238	0.426279	0.638	0.225	1.82171e-233	0	ATP11C
9.6744e-238	0.400712	0.721	0.268	2.83895e-233	0	BX890604.2
2.57415e-237	0.652874	0.932	0.576	7.55385e-233	0	TTC28
2.91874e-237	0.524001	0.801	0.393	8.56505e-233	0	BBX
1.16732e-236	0.679689	0.978	0.861	3.42549e-232	0	LMO4
2.91785e-236	0.621314	0.92	0.595	8.56244e-232	0	MRTFA
1.0553e-235	0.458037	0.613	0.204	3.09677e-231	0	ZC3H12C
1.49189e-235	0.466357	0.777	0.307	4.37794e-231	0	EN1
2.13535e-235	0.762405	0.644	0.239	6.26619e-231	0	A2M
4.24518e-235	0.578833	0.837	0.446	1.24575e-230	0	STXBP5
1.14092e-234	0.581398	0.973	0.778	3.34803e-230	0	DYNC1H1
1.47298e-234	0.371522	0.427	0.102	4.32246e-230	0	ROR1
1.78819e-234	0.373264	0.576	0.178	5.24745e-230	0	PTPN13
2.49595e-234	0.620739	0.827	0.35	7.32436e-230	0	PRSS33
3.55355e-234	0.681264	0.998	0.924	1.04279e-229	0	TRPS1
7.44127e-234	0.616461	0.874	0.553	2.18364e-229	0	LYPLAL1
6.73514e-232	0.471102	0.756	0.305	1.97643e-227	0	CMTM7
5.349e-231	0.568995	0.909	0.468	1.56966e-226	0	CERK
8.2583e-231	0.360315	0.39	0.086	2.4234e-226	0	NR3C2
1.03966e-230	0.61765	0.78	0.324	3.05088e-226	0	PPM1E
2.98886e-230	0.639806	0.871	0.501	8.77081e-226	0	ARHGEF2
7.1275e-230	0.542959	0.841	0.445	2.09157e-225	0	EPHB3
1.08352e-229	0.401067	0.492	0.139	3.17959e-225	0	DCLK2
2.09925e-229	0.647806	0.67	0.257	6.16025e-225	0	NTRK3
2.528e-229	0.689857	0.971	0.523	7.41842e-225	0	MFGE8
2.987e-229	0.679967	0.971	0.785	8.76535e-225	0	DNAH14
4.73217e-229	0.635578	0.853	0.402	1.38866e-224	0	GPAT3
8.54206e-229	0.565972	0.825	0.447	2.50667e-224	0	KHDRBS3
1.70434e-228	0.531129	0.79	0.336	5.00138e-224	0	CTHRC1
2.34755e-228	0.519679	0.616	0.231	6.88889e-224	0	EEPD1
3.6986e-228	0.388382	0.458	0.122	1.08535e-223	0	SYT14
4.83235e-228	0.446197	0.685	0.278	1.41805e-223	0	PPP2R2C
5.54727e-228	0.613027	0.867	0.533	1.62785e-223	0	FOXO3
9.61267e-228	0.560215	0.844	0.466	2.82084e-223	0	ARHGEF9
1.9323e-227	0.382394	0.544	0.17	5.67035e-223	0	KSR1
2.12561e-226	0.712562	0.918	0.635	6.23761e-222	0	LIMD1
2.62389e-226	0.519915	0.748	0.294	7.6998e-222	0	NCAM1
3.79504e-226	0.523722	0.895	0.555	1.11365e-221	0	DUXAP8
4.75166e-226	0.557323	0.802	0.395	1.39438e-221	0	CDK19
3.6303e-225	0.490189	0.773	0.353	1.06531e-220	0	BMPR1A
3.92291e-225	0.476286	0.645	0.261	1.15118e-220	0	TMEM229B
4.81157e-225	0.63926	0.747	0.36	1.41195e-220	0	LINC01473
3.24896e-224	0.388316	0.532	0.164	9.53407e-220	0	IFI16
1.79668e-223	0.35982	0.448	0.118	5.27235e-219	0	SPOCK1
2.11151e-223	0.383563	0.401	0.094	6.19624e-219	0	SV2C
3.45615e-223	0.601802	0.88	0.541	1.01421e-218	0	BICRAL
7.57664e-223	0.549196	0.83	0.449	2.22336e-218	0	TBC1D1
7.39198e-222	0.472404	0.708	0.32	2.16918e-217	0	LPIN1
2.87471e-221	0.692348	0.907	0.603	8.43584e-217	0	FBXW7
3.38751e-221	0.420387	0.574	0.19	9.94066e-217	0	SYNE1
3.42119e-221	0.656649	0.88	0.555	1.00395e-216	0	MGAT5
4.05207e-221	0.631865	0.978	0.822	1.18908e-216	0	LPP
6.74057e-221	0.606105	0.964	0.768	1.97802e-216	0	ZKSCAN1
1.9942e-220	0.605217	0.874	0.526	5.85199e-216	0	CCDC14
3.89936e-220	0.375933	0.605	0.211	1.14427e-215	0	NAB1
3.99085e-220	0.518727	0.791	0.398	1.17112e-215	0	DOCK7
5.34532e-220	0.660695	0.962	0.721	1.56859e-215	0	ITGB8
6.67415e-220	0.530939	0.888	0.424	1.95853e-215	0	BAMBI
9.50032e-220	0.599051	0.98	0.721	2.78787e-215	0	ATXN10
1.14969e-219	0.514927	0.797	0.366	3.37377e-215	0	SETBP1
1.30652e-219	0.580992	0.421	0.108	3.834e-215	0	TSHZ2
1.39322e-219	0.520161	0.68	0.271	4.08842e-215	0	CPVL
1.73603e-219	0.458193	0.77	0.308	5.09437e-215	0	IGF2BP2
1.94298e-219	0.395949	0.545	0.173	5.70167e-215	0	GPM6B
3.82495e-219	0.547555	0.938	0.668	1.12243e-214	0	CLSTN1
4.59259e-219	0.417544	0.408	0.101	1.34769e-214	0	AL390957.1
8.65178e-219	0.745162	0.86	0.513	2.53886e-214	0	KCNQ1OT1
4.90064e-218	0.48247	0.773	0.364	1.43809e-213	0	PRKX
1.14908e-217	0.351123	0.563	0.184	3.37197e-213	0	SKAP2
8.47409e-217	0.494919	0.61	0.215	2.48672e-212	0	TMEM108
1.06551e-216	0.513839	0.812	0.43	3.12673e-212	0	TBCK
1.93964e-216	0.568144	0.575	0.194	5.69186e-212	0	KCNQ3
3.59981e-216	0.439117	0.792	0.334	1.05636e-211	0	FSCN1
7.54107e-216	1.01049	0.599	0.226	2.21293e-211	0	DSCAM
3.04353e-215	0.449188	0.647	0.265	8.93125e-211	0	NCK2
3.96215e-215	0.623885	0.412	0.106	1.16269e-210	0	LINC00907
4.21066e-215	0.531842	0.971	0.78	1.23562e-210	0	XRN2
1.03002e-214	0.557516	0.903	0.547	3.02261e-210	0	CDH1
2.48249e-214	0.542439	0.934	0.657	7.28486e-210	0	KDM5A
6.69448e-214	0.511177	0.711	0.284	1.96449e-209	0	CDH2
8.08597e-214	0.592277	0.967	0.809	2.37283e-209	0	ARPC5
1.28634e-213	0.462885	0.758	0.37	3.77475e-209	0	BCL6
1.3786e-213	0.396262	0.639	0.229	4.0455e-209	0	CNTLN
1.98296e-213	0.375575	0.396	0.096	5.819e-209	0	SLC44A5
2.85439e-213	0.419446	0.563	0.184	8.3762e-209	0	PRELP
3.41253e-213	0.385668	0.535	0.174	1.00141e-208	0	GTDC1
3.61869e-213	0.3182	0.321	0.061	1.0619e-208	0	LINC01182
7.00893e-213	0.482775	0.851	0.383	2.05677e-208	0	MTHFD1L
1.10161e-211	0.497937	0.798	0.385	3.23268e-207	0	OGFRL1
2.67256e-211	0.4656	0.596	0.209	7.84263e-207	0	CTNND2
6.80701e-211	0.657061	0.628	0.245	1.99752e-206	0	CALB2
1.49105e-210	0.447923	0.804	0.405	4.37549e-206	0	SELENOO
3.54988e-210	0.360586	0.472	0.137	1.04171e-205	0	XAF1
5.59704e-210	0.551683	0.858	0.489	1.64245e-205	0	REV3L
8.52263e-210	0.615676	0.513	0.165	2.50097e-205	0	TNC
1.33391e-209	0.54559	0.801	0.462	3.91435e-205	0	ACSL1
1.39671e-209	0.365751	0.642	0.231	4.09863e-205	0	FZD6
1.52396e-209	0.40518	0.567	0.191	4.47207e-205	0	ARHGAP42
3.75132e-209	0.471242	0.661	0.264	1.10082e-204	0	ZNF532
1.74805e-208	0.593659	0.52	0.17	5.12965e-204	0	LINC01505
3.19759e-208	0.331643	0.494	0.152	9.38332e-204	0	POLR3G
3.23104e-208	0.60076	0.975	0.763	9.4815e-204	0	CDKAL1
5.029e-208	0.470498	0.657	0.258	1.47576e-203	0	NR6A1
5.07561e-208	0.45917	0.724	0.338	1.48944e-203	0	MANBA
2.44058e-207	0.512881	0.737	0.352	7.16189e-203	0	ANK3
2.94101e-207	0.357079	0.567	0.192	8.63039e-203	0	CLIP2
1.42961e-206	0.552315	0.952	0.693	4.1952e-202	0	ZNF644
3.41985e-206	0.516794	0.912	0.616	1.00356e-201	0	GLG1
3.99661e-206	0.659617	0.838	0.483	1.1728e-201	0	PDZRN3
4.07232e-206	0.360215	0.633	0.227	1.19502e-201	0	GLI3
1.25321e-205	0.579485	0.959	0.768	3.67755e-201	0	ANXA5
1.60441e-205	0.467401	0.782	0.392	4.70815e-201	0	CTIF
1.82401e-205	0.523668	0.854	0.489	5.35255e-201	0	APBB2
1.92031e-205	0.507469	0.891	0.558	5.63516e-201	0	TMEM30A
2.01947e-205	0.357575	0.587	0.201	5.92612e-201	0	ABCA5
2.77804e-205	0.275934	0.382	0.091	8.15217e-201	0	AJAP1
3.89144e-205	0.504579	0.567	0.198	1.14194e-200	0	BACH2
4.51196e-205	0.428254	0.765	0.36	1.32404e-200	0	ZBED4
5.36515e-205	0.424393	0.795	0.341	1.5744e-200	0	ACAA2
5.98395e-205	0.458331	0.409	0.108	1.75599e-200	0	MGAM2
6.56695e-205	0.357622	0.596	0.217	1.92707e-200	0	CDKL5
6.64744e-205	0.347502	0.569	0.194	1.95069e-200	0	MAP9
9.60701e-205	0.616594	0.869	0.548	2.81918e-200	0	MTAP
1.32431e-204	0.722908	0.981	0.525	3.8862e-200	0	SCRG1
3.06726e-204	0.553429	0.873	0.554	9.00089e-200	0	KIF21A
6.78553e-204	0.398964	0.533	0.178	1.99121e-199	0	JAG1
1.29563e-203	0.390715	0.466	0.138	3.80203e-199	0	SDK2
2.13608e-203	0.289971	0.449	0.126	6.26832e-199	0	PPP3CC
2.54481e-203	0.430435	0.604	0.219	7.46774e-199	0	L3MBTL4
2.77471e-203	0.541758	0.812	0.441	8.14238e-199	0	RAPGEF2
3.20339e-203	0.44508	0.485	0.147	9.40034e-199	0	UGT2B7
5.81662e-203	0.363843	0.511	0.162	1.70689e-198	0	KLHL29
7.87876e-203	0.559879	0.822	0.489	2.31202e-198	0	ELF5
8.46691e-203	0.575286	0.887	0.607	2.48462e-198	0	PNRC1
1.23949e-202	0.622919	0.833	0.504	3.63729e-198	0	PRKCE
1.63203e-202	0.57376	0.665	0.29	4.7892e-198	0	CPM
1.94478e-202	0.411608	0.616	0.234	5.70696e-198	0	LMCD1
3.56604e-202	0.35429	0.576	0.2	1.04645e-197	0	MSN
6.50852e-202	0.364599	0.508	0.163	1.90992e-197	0	ETV1
9.51165e-202	0.434131	0.74	0.301	2.79119e-197	0	TAFA5
1.11213e-201	0.427669	0.636	0.24	3.26355e-197	0	DPP10
1.96414e-201	0.43967	0.856	0.428	5.76375e-197	0	OCIAD1
2.22723e-201	0.404557	0.508	0.164	6.5358e-197	0	SUGCT
2.90657e-201	0.388307	0.452	0.131	8.52933e-197	0	PPARGC1A
3.18852e-201	0.448637	0.449	0.131	9.3567e-197	0	SLC24A3
6.56632e-201	0.384256	0.744	0.304	1.92689e-196	0	ROPN1B
1.07239e-200	0.354508	0.382	0.095	3.14693e-196	0	MAPK10
3.9722e-200	0.499899	0.77	0.368	1.16564e-195	0	MAP1B
8.26091e-200	0.60014	0.922	0.65	2.42416e-195	0	NDRG2
9.82554e-200	0.441826	0.992	0.973	2.88331e-195	0	HSP90AB1
1.22381e-199	0.300717	0.598	0.211	3.59127e-195	0	DDX43
1.31472e-199	0.36387	0.625	0.228	3.85805e-195	0	RNF144A
1.35031e-199	0.500196	0.83	0.472	3.96247e-195	0	NR2F2
7.69951e-199	0.401369	0.714	0.282	2.25942e-194	0	MARCKS
8.03263e-199	0.316468	0.501	0.159	2.35718e-194	0	GNB4
8.74742e-199	0.547756	0.907	0.601	2.56693e-194	0	ARHGEF11
2.0442e-198	0.365464	0.406	0.106	5.9987e-194	0	ANO4
1.4052e-197	0.321589	0.534	0.179	4.12356e-193	0	HOMER1
1.91083e-197	0.394544	0.719	0.306	5.60733e-193	0	ABCD3
2.41675e-197	0.57378	0.967	0.774	7.09197e-193	0	ERC1
3.27729e-197	0.490691	0.812	0.461	9.61721e-193	0	MCCC1
3.90942e-197	0.329694	0.464	0.136	1.14722e-192	0	AQP1
4.14986e-197	0.451585	0.809	0.461	1.21778e-192	0	ATN1
6.03615e-197	0.674914	0.945	0.667	1.77131e-192	0	WWOX
6.05421e-197	0.526962	0.765	0.382	1.77661e-192	0	INVS
8.27976e-197	0.572682	0.795	0.418	2.4297e-192	0	DNM3
1.36337e-196	0.350408	0.607	0.218	4.00081e-192	0	PRNP
1.63088e-196	0.369657	0.647	0.274	4.78582e-192	0	ZC3H7B
1.86167e-196	0.353597	0.511	0.165	5.46306e-192	0	BCL11A
2.8592e-196	0.52445	0.788	0.397	8.39031e-192	0	CNKSR3
4.04909e-196	0.295227	0.478	0.147	1.1882e-191	0	AP003900.1
4.9226e-196	0.524203	0.458	0.143	1.44454e-191	0	KIF26B
5.30144e-196	0.326682	0.448	0.13	1.55571e-191	0	SLC7A11
5.39526e-196	0.293883	0.538	0.178	1.58324e-191	0	HTRA1
9.75746e-196	0.438995	0.817	0.453	2.86333e-191	0	TUG1
1.507e-195	0.373421	0.626	0.239	4.42231e-191	0	RPS6KA3
2.61638e-195	0.859507	0.991	0.51	7.67778e-191	0	CHI3L1
5.95696e-195	0.55933	0.623	0.242	1.74807e-190	0	SORCS1
2.81778e-194	0.55341	0.961	0.573	8.26878e-190	0	COL9A3
3.91342e-194	0.637531	0.945	0.771	1.14839e-189	0	STAT3
4.89801e-194	0.339531	0.585	0.212	1.43732e-189	0	TLE4
6.17185e-194	0.494192	0.888	0.557	1.81113e-189	0	SMAD2
1.35494e-193	0.423425	0.69	0.322	3.97607e-189	0	SLC23A2
1.42671e-193	0.569198	0.48	0.16	4.18668e-189	0	SAMD4A
1.9087e-193	0.33219	0.636	0.243	5.60108e-189	0	COL18A1
6.72166e-193	0.504023	0.794	0.427	1.97247e-188	0	ZNF827
6.77925e-193	0.278027	0.446	0.13	1.98937e-188	0	ACSL4
1.26084e-192	0.46524	0.796	0.397	3.69993e-188	0	PTK7
1.45638e-192	0.521037	0.678	0.314	4.27375e-188	0	ARHGAP31
1.64509e-192	0.48489	0.924	0.582	4.82752e-188	0	CD109
2.37719e-192	0.48432	0.836	0.496	6.97587e-188	0	MIB1
2.59228e-192	0.516516	0.896	0.587	7.60705e-188	0	AMD1
2.83124e-192	0.511376	0.843	0.504	8.30828e-188	0	PTBP2
4.35458e-192	0.528029	0.909	0.59	1.27785e-187	0	MAGEF1
4.62809e-192	0.520976	0.941	0.459	1.35811e-187	0	YBX3
6.50456e-192	0.553834	0.849	0.539	1.90876e-187	0	RHPN2
7.05859e-192	0.322793	0.468	0.142	2.07134e-187	0	SYCP2L
7.6379e-192	0.335118	0.578	0.206	2.24134e-187	0	PLEKHB1
2.60855e-191	0.43311	0.804	0.42	7.65478e-187	0	BRD1
5.52418e-191	0.338117	0.59	0.215	1.62107e-186	0	KLHDC8A
8.37148e-191	0.497843	0.866	0.547	2.45661e-186	0	BOD1L1
1.8204e-190	0.433108	0.599	0.239	5.34196e-186	0	RNF152
2.89466e-190	0.321687	0.411	0.114	8.49439e-186	0	ME1
3.53844e-190	0.282287	0.569	0.199	1.03835e-185	0	EXTL1
5.57426e-190	0.515243	0.802	0.425	1.63577e-185	0	MBOAT1
5.91015e-190	0.351622	0.675	0.266	1.73433e-185	0	AC025154.2
6.54148e-190	0.459753	0.834	0.472	1.9196e-185	0	IGF2R
4.72834e-189	0.360583	0.569	0.222	1.38753e-184	0	ANKRD50
9.0151e-189	0.49917	0.86	0.399	2.64548e-184	0	AARD
9.35672e-189	0.440118	0.837	0.41	2.74573e-184	0	BEX2
1.05319e-188	0.369037	0.629	0.248	3.09059e-184	0	AC025164.1
1.43418e-188	0.453594	0.739	0.317	4.20861e-184	0	SERPINE2
2.16056e-188	0.353546	0.424	0.122	6.34016e-184	0	MEIS2
5.21392e-188	0.527318	0.95	0.723	1.53002e-183	0	PRRC2B
5.56849e-188	0.501876	0.988	0.918	1.63407e-183	0	ATP1A1
9.3619e-188	0.569939	0.731	0.32	2.74725e-183	0	MMP16
1.33575e-187	0.658451	0.954	0.46	3.91976e-183	0	IFI27
1.4419e-187	0.621554	0.981	0.892	4.23125e-183	0	BTG1
1.47683e-187	0.536748	0.956	0.79	4.33377e-183	0	SPTBN1
1.48276e-187	0.455004	0.645	0.276	4.35115e-183	0	NFASC
1.71758e-187	0.598889	0.887	0.649	5.04025e-183	0	SNX1
2.20093e-187	0.314759	0.583	0.209	6.45863e-183	0	B3GNT5
2.29255e-187	0.450791	0.993	0.924	6.72748e-183	0	DNAJB6
4.84801e-187	0.33696	0.632	0.237	1.42265e-182	0	PRKD3
4.98207e-187	0.326658	0.519	0.173	1.46199e-182	0	GRB10
1.07644e-186	0.521086	0.907	0.483	3.15882e-182	0	TUBA1A
1.44012e-186	0.586617	0.718	0.368	4.22602e-182	0	ST6GAL1
1.48309e-186	0.496257	0.784	0.416	4.35211e-182	0	RFX3
1.65956e-186	0.480057	0.967	0.785	4.86998e-182	0	UBE2D3
3.16861e-186	0.598653	0.859	0.42	9.2983e-182	0	HAPLN1
3.53058e-186	0.438817	0.787	0.429	1.03605e-181	0	IFNAR2
3.62003e-186	0.667265	0.972	0.514	1.0623e-181	0	S100B
1.23618e-185	0.466603	0.835	0.493	3.62756e-181	0	SRGAP2
1.49625e-185	0.509074	0.541	0.194	4.39074e-181	0	GALNT14
1.96258e-185	0.464239	0.848	0.407	5.7592e-181	0	CD24
4.26181e-185	0.366217	0.457	0.141	1.25063e-180	0	RNF150
6.74902e-185	0.463394	0.67	0.277	1.9805e-180	0	TMOD1
9.13788e-185	0.312656	0.435	0.129	2.68151e-180	0	FAM107A
9.46812e-185	0.280722	0.369	0.094	2.77842e-180	0	PHEX
2.83056e-184	0.435671	0.727	0.356	8.30629e-180	0	CBR4
3.95037e-184	0.357703	0.593	0.241	1.15924e-179	0	RNFT2
5.09906e-184	0.268018	0.3	0.062	1.49632e-179	0	KCNK2
3.20644e-183	0.50933	0.929	0.675	9.40931e-179	0	MECP2
4.48722e-183	0.430798	0.768	0.388	1.31677e-178	0	TUT4
8.52075e-183	0.528865	0.873	0.552	2.50041e-178	0	STK38L
1.34454e-182	0.747976	0.857	0.569	3.94556e-178	0	MYO5B
1.85133e-182	0.520863	0.957	0.783	5.43272e-178	0	SLC38A1
1.9075e-182	0.321104	0.541	0.191	5.59756e-178	0	MTMR7
2.13593e-182	0.547498	0.812	0.487	6.26789e-178	0	SSBP3
3.10514e-182	0.380976	0.626	0.247	9.11205e-178	0	RASGEF1B
7.60417e-182	0.366379	0.635	0.247	2.23144e-177	0	SDC2
1.06505e-181	0.341366	0.43	0.127	3.1254e-177	0	RFTN1
4.14819e-181	0.428983	0.779	0.4	1.21729e-176	0	CASP8AP2
9.16601e-181	0.388843	0.824	0.378	2.68977e-176	0	COL11A2
9.58506e-181	0.541105	0.771	0.427	2.81274e-176	0	OSBPL9
1.21014e-180	0.421336	0.819	0.452	3.55115e-176	0	AARS
1.46773e-180	0.305449	0.328	0.076	4.30704e-176	0	SNCA
2.3433e-180	0.491714	0.956	0.749	6.87643e-176	0	WNK1
2.63421e-180	0.471106	0.877	0.577	7.73008e-176	0	ARHGAP8
4.41462e-180	0.372376	0.67	0.307	1.29547e-175	0	ZNF236
7.03576e-180	0.332831	0.373	0.098	2.06464e-175	0	ADAMTS1
1.28492e-179	0.474593	0.785	0.431	3.77059e-175	0	ZCCHC2
1.7532e-179	0.250162	0.482	0.155	5.14476e-175	0	FKBP10
4.05207e-179	0.380243	0.429	0.131	1.18908e-174	0	SYN2
8.60271e-179	0.327805	0.632	0.247	2.52446e-174	0	UBE2E3
9.85806e-179	0.549257	0.696	0.305	2.89285e-174	0	LINC01133
1.05283e-178	0.552019	0.803	0.492	3.08952e-174	0	PDSS2
1.69948e-178	0.320933	0.396	0.112	4.98713e-174	0	SHROOM4
2.40855e-178	0.335499	0.368	0.097	7.06789e-174	0	AL139023.1
5.09992e-178	0.332595	0.556	0.214	1.49657e-173	0	SIX3
6.27912e-178	0.573487	0.833	0.51	1.84261e-173	0	MBD5
6.82184e-178	0.441151	0.813	0.471	2.00187e-173	0	OFD1
7.25342e-178	0.475777	0.879	0.401	2.12852e-173	0	AQP5
2.3543e-177	0.630793	0.975	0.517	6.90869e-173	0	LDHB
2.51871e-177	0.344261	0.877	0.413	7.39116e-173	0	LINC01152
5.05974e-177	0.555356	0.986	0.882	1.48478e-172	0	NFIB
9.6588e-177	0.551475	0.909	0.645	2.83438e-172	0	CHPT1
1.14226e-176	0.454417	0.901	0.606	3.35197e-172	0	RBPJ
1.16957e-176	0.272258	0.433	0.136	3.43211e-172	0	ATP8B2
1.37509e-176	0.789843	0.991	0.83	4.03521e-172	0	SERPINA3
1.78704e-176	0.517381	0.78	0.443	5.24406e-172	0	ARNT2
1.97225e-176	0.580461	0.639	0.31	5.78756e-172	0	TRIM5
2.37133e-176	0.294859	0.348	0.088	6.95866e-172	0	SNTB1
3.08892e-176	0.474137	0.901	0.635	9.06444e-172	0	LRCH3
3.99836e-176	0.474313	0.893	0.602	1.17332e-171	0	ZNF292
4.80925e-176	0.478434	0.885	0.596	1.41127e-171	0	SEC63
1.21239e-175	0.261348	0.393	0.109	3.55776e-171	0	LAMC2
1.26707e-175	0.25549	0.306	0.067	3.7182e-171	0	CUBN
2.40193e-175	0.259595	0.406	0.117	7.04847e-171	0	MAF
3.20679e-175	0.367165	0.674	0.308	9.41033e-171	0	ARHGEF40
7.41694e-175	0.411969	0.879	0.419	2.1765e-170	0	UCHL1
1.09339e-174	0.299952	0.411	0.12	3.20856e-170	0	THBS1
1.11362e-174	0.541519	0.876	0.567	3.26793e-170	0	MOK
3.06408e-174	0.411533	0.659	0.312	8.99154e-170	0	ARMH4
4.11279e-174	0.445947	0.988	0.894	1.2069e-169	0	PRRC2C
5.33032e-174	0.283014	0.592	0.222	1.56418e-169	0	FAM229B
1.01491e-173	0.506516	0.863	0.583	2.97826e-169	0	CAMSAP2
1.06572e-173	0.459613	0.819	0.501	3.12736e-169	0	ANO6
1.65468e-173	0.388951	0.776	0.4	4.85565e-169	0	SMAP1
2.26255e-173	0.345346	0.636	0.283	6.63944e-169	0	AGO1
2.70958e-173	0.327644	0.515	0.182	7.95127e-169	0	PTCH1
3.26703e-173	0.393227	0.353	0.093	9.58711e-169	0	PRUNE2
3.29028e-173	0.356405	0.568	0.218	9.65532e-169	0	ITIH6
6.38438e-173	0.353712	0.543	0.199	1.8735e-168	0	UBE2E2
7.48726e-173	0.437428	0.844	0.508	2.19714e-168	0	SMARCA5
9.5288e-173	0.431005	0.984	0.863	2.79623e-168	0	PSAP
1.32431e-172	0.347414	0.618	0.237	3.88618e-168	0	PCBP3
1.86668e-172	0.487262	0.578	0.256	5.47778e-168	0	SYNJ2
2.21718e-172	0.506657	0.913	0.653	6.50631e-168	0	ARID1B
2.6223e-172	0.358819	0.759	0.346	7.69514e-168	0	HSPG2
2.67165e-172	0.501283	0.932	0.691	7.83995e-168	0	EIF4G3
3.8538e-172	0.307248	0.463	0.152	1.1309e-167	0	CCDC171
4.38021e-172	0.347594	0.478	0.161	1.28537e-167	0	PCSK5
5.30653e-172	0.347732	0.438	0.139	1.5572e-167	0	GALNT17
7.1648e-172	0.347066	0.44	0.14	2.10251e-167	0	PRKD1
7.41773e-172	0.510739	0.823	0.494	2.17673e-167	0	SLC2A13
9.96127e-172	0.286096	0.497	0.171	2.92313e-167	0	PLOD2
1.10028e-171	0.326603	0.546	0.198	3.22876e-167	0	DYNC1I1
1.27893e-171	0.306516	0.625	0.252	3.75302e-167	0	SEPTIN3
1.63344e-171	0.386259	0.678	0.318	4.79332e-167	0	BACH1
2.74232e-171	0.454017	0.723	0.371	8.04735e-167	0	SESTD1
3.14644e-171	0.352851	0.516	0.193	9.23323e-167	0	AL590652.1
3.40279e-171	0.468229	0.874	0.57	9.98547e-167	0	ALDH7A1
4.5939e-171	0.497977	0.834	0.533	1.34808e-166	0	LRRC1
3.22046e-170	0.427715	0.51	0.182	9.45045e-166	0	GABRG3
5.42525e-170	0.385933	0.694	0.319	1.59204e-165	0	LCORL
7.98357e-170	0.35861	0.53	0.204	2.34278e-165	0	IRAK1BP1
1.17597e-169	0.434009	0.75	0.363	3.4509e-165	0	KCNN4
1.65175e-169	0.433294	0.463	0.16	4.84707e-165	0	ANK2
1.93386e-169	0.517675	0.818	0.506	5.67491e-165	0	MICAL3
2.53334e-169	0.301198	0.389	0.112	7.43408e-165	0	CHN1
2.94247e-169	0.515747	0.861	0.59	8.63469e-165	0	PYGL
4.67855e-169	0.474396	0.802	0.475	1.37292e-164	0	TNRC6C
5.19948e-169	0.445637	0.818	0.459	1.52579e-164	0	PELI1
5.3251e-169	0.328378	0.789	0.405	1.56265e-164	0	BCL2L14
5.59673e-169	0.65348	0.897	0.642	1.64236e-164	0	DST
7.4855e-169	0.343248	0.411	0.127	2.19662e-164	0	PPP1R9A
8.66362e-169	0.256397	0.369	0.1	2.54234e-164	0	LINC01606
1.74757e-168	0.506366	0.882	0.595	5.12825e-164	0	FNBP1L
2.00165e-168	0.451975	0.867	0.415	5.87383e-164	0	PPP1R14C
4.3149e-168	0.396448	0.711	0.362	1.26621e-163	0	MDN1
5.63515e-168	0.423759	0.686	0.329	1.65363e-163	0	SPATA5
9.52601e-168	0.3292	0.322	0.08	2.79541e-163	0	LINC01122
1.29596e-167	0.496512	0.945	0.735	3.80299e-163	0	FAF1
1.68002e-167	0.464727	0.888	0.506	4.93003e-163	0	PRR34-AS1
2.02569e-167	0.271413	0.44	0.139	5.9444e-163	0	LPAR3
2.12886e-167	0.438271	0.715	0.376	6.24714e-163	0	HOMER2
2.19625e-167	0.376319	0.403	0.123	6.44491e-163	0	MAGI2
3.12333e-167	0.469505	0.694	0.337	9.16543e-163	0	THRB
3.54835e-167	0.330455	0.58	0.231	1.04126e-162	0	PAG1
4.12127e-167	0.406218	0.639	0.296	1.20939e-162	0	NEK1
4.38853e-167	0.479594	0.772	0.422	1.28781e-162	0	WDPCP
4.45565e-167	0.442129	0.64	0.294	1.30751e-162	0	DENND5B
4.98181e-167	0.27386	0.469	0.158	1.46191e-162	0	C1R
5.42979e-167	0.50992	0.911	0.651	1.59337e-162	0	PPP1R13B
8.78297e-167	0.435271	0.9	0.571	2.57736e-162	0	SMCHD1
1.40785e-166	0.646414	0.981	0.746	4.13134e-162	0	S100A1
1.73152e-166	0.322822	0.451	0.148	5.08115e-162	0	AL390800.1
2.51553e-166	0.326634	0.445	0.15	7.38182e-162	0	MAP2K6
6.74311e-166	0.429038	0.899	0.593	1.97877e-161	0	TLE1
6.82656e-166	0.278754	0.61	0.242	2.00325e-161	0	DIAPH2
7.87582e-166	0.454845	0.854	0.513	2.31116e-161	0	CEP192
1.39921e-165	0.266401	0.48	0.163	4.10599e-161	0	HAND2
4.64344e-165	0.317077	0.555	0.218	1.36262e-160	0	MYC
7.78729e-165	0.493359	0.862	0.555	2.28518e-160	0	NEDD9
8.57674e-165	0.423706	0.976	0.812	2.51684e-160	0	DDX17
1.19282e-164	0.291839	0.492	0.171	3.50033e-160	0	ADGRL2
2.5417e-164	0.432769	0.752	0.424	7.45861e-160	0	UNK
3.04849e-164	0.340946	0.417	0.128	8.9458e-160	0	COL12A1
5.49825e-164	0.4705	0.97	0.501	1.61346e-159	0	MIA
1.31289e-163	0.444992	0.953	0.758	3.85267e-159	0	ADAR
2.3094e-163	0.326555	0.586	0.255	6.77693e-159	0	CDK18
2.33131e-163	0.565605	0.916	0.564	6.84124e-159	0	KRT15
2.77529e-163	0.408144	0.959	0.477	8.14409e-159	0	PCSK1N
4.98595e-163	0.3971	0.639	0.275	1.46313e-158	0	PMP22
5.80655e-163	0.282033	0.541	0.202	1.70393e-158	0	RRAS2
6.07591e-163	0.392414	0.651	0.3	1.78297e-158	0	CDK8
1.27784e-162	0.48175	0.9	0.65	3.74981e-158	0	MYO10
1.46323e-162	0.272295	0.406	0.123	4.29385e-158	0	MAPK4
2.11306e-162	0.351112	0.734	0.371	6.20078e-158	0	EFS
2.4781e-162	0.33574	0.605	0.26	7.27198e-158	0	ABCC5
2.74675e-162	0.496555	0.838	0.546	8.06035e-158	0	HIF1A
3.19932e-162	0.480521	0.944	0.708	9.38841e-158	0	SMC5
6.43162e-162	0.509026	0.821	0.535	1.88736e-157	0	USP53
8.7797e-162	0.39136	0.74	0.403	2.5764e-157	0	ACTR3B
1.12519e-161	0.388795	0.722	0.383	3.30188e-157	0	USP24
1.69069e-161	0.285853	0.461	0.161	4.96132e-157	0	TBC1D19
2.0887e-161	0.497458	0.964	0.801	6.12929e-157	0	RERE
3.13515e-161	0.392731	0.69	0.366	9.20009e-157	0	CLCN3
3.23636e-161	0.283774	0.525	0.193	9.4971e-157	0	MAP7D2
3.37204e-161	0.416955	0.771	0.439	9.89524e-157	0	PTAR1
3.87811e-161	0.379838	0.739	0.389	1.13803e-156	0	SOAT1
5.28472e-161	0.470405	0.846	0.543	1.5508e-156	0	TASP1
1.15422e-160	0.253276	0.483	0.166	3.38705e-156	0	CHRM3-AS2
2.06923e-160	0.479837	0.76	0.452	6.07216e-156	0	MSMO1
2.7589e-160	0.400331	0.834	0.488	8.09599e-156	0	TCF20
3.05177e-160	0.391806	0.681	0.343	8.95543e-156	0	SPATA6
3.64457e-160	0.411744	0.728	0.392	1.0695e-155	0	ADAM9
4.57572e-160	0.388559	0.701	0.35	1.34275e-155	0	CELSR1
8.62411e-160	0.585627	0.87	0.464	2.53074e-155	0	ID1
2.46732e-159	0.424975	0.871	0.585	7.24034e-155	0	AFG3L2
3.46797e-159	0.401066	0.718	0.381	1.01768e-154	0	IFT88
4.61323e-159	0.28213	0.478	0.17	1.35375e-154	0	RPS6KA2
4.84912e-159	0.435744	0.891	0.632	1.42297e-154	0	ROCK1
5.11685e-159	0.257942	0.308	0.074	1.50154e-154	0	TENM1
5.62364e-159	0.436844	0.754	0.421	1.65026e-154	0	SIPA1L2
7.56728e-159	0.401332	0.411	0.131	2.22062e-154	0	BBOX1
7.66931e-159	0.278947	0.729	0.316	2.25056e-154	0	IFI27L2
1.52687e-158	0.39676	0.734	0.343	4.48061e-154	0	ETV5
1.69767e-158	0.468887	0.887	0.619	4.98181e-154	0	PHACTR4
1.97716e-158	0.396014	0.717	0.384	5.80199e-154	0	PBXIP1
3.22557e-158	0.362402	0.542	0.221	9.46545e-154	0	TIAM2
5.17101e-158	0.436013	0.816	0.528	1.51743e-153	0	TAOK1
6.20746e-158	0.283828	0.575	0.23	1.82158e-153	0	CDC7
7.86922e-158	0.499874	0.605	0.256	2.30922e-153	0	CA6
1.36219e-157	0.307615	0.645	0.281	3.99734e-153	0	PPP2R3B
1.74681e-157	0.458341	0.858	0.578	5.12603e-153	0	CCSER2
2.26052e-157	0.277469	0.6	0.239	6.63351e-153	0	SOX8
3.41819e-157	0.406312	0.527	0.223	1.00307e-152	0	SYBU
4.59451e-157	0.375924	0.678	0.332	1.34826e-152	0	PC
4.6989e-157	0.282111	0.596	0.236	1.37889e-152	0	PODXL2
4.8757e-157	0.430347	0.888	0.594	1.43077e-152	0	E2F3
9.32419e-157	0.279029	0.586	0.247	2.73618e-152	0	STIM2
1.34436e-156	0.395789	0.818	0.489	3.94502e-152	0	PAXBP1
1.38951e-156	0.284134	0.378	0.112	4.07751e-152	0	PLCH1
1.50344e-156	0.489732	0.731	0.41	4.41184e-152	0	PLPP3
1.77493e-156	0.341986	0.636	0.291	5.20854e-152	0	SKI
2.15081e-156	0.335906	0.713	0.337	6.31154e-152	0	FMR1
2.48476e-156	0.27513	0.337	0.091	7.29152e-152	0	PACRG
2.54287e-156	0.51355	0.69	0.367	7.46205e-152	0	ZDHHC14
3.91084e-156	0.261846	0.468	0.162	1.14764e-151	0	LINC00461
4.4765e-156	0.504234	0.611	0.293	1.31363e-151	0	KAT2B
5.45498e-156	0.308736	0.791	0.352	1.60076e-151	0	BTG3
1.02848e-155	0.508838	0.922	0.689	3.01809e-151	0	TBC1D5
1.26529e-155	0.348197	0.617	0.275	3.713e-151	0	MAPRE2
1.33242e-155	0.442264	0.962	0.854	3.90998e-151	0	ST13
1.43637e-154	0.360925	0.775	0.365	4.21503e-150	0	TUBB3
1.52403e-154	0.311968	0.543	0.225	4.47228e-150	0	SIM2
1.69055e-154	0.337357	0.616	0.277	4.96092e-150	0	LINC01006
2.44966e-154	0.47174	0.863	0.583	7.18853e-150	0	FAM222B
4.18183e-154	0.377474	0.596	0.263	1.22716e-149	0	PLEKHA4
7.19689e-154	0.34685	0.48	0.183	2.11193e-149	0	FGGY
1.38291e-153	0.453091	0.782	0.428	4.05816e-149	0	LINC01515
2.03187e-153	0.297801	0.546	0.224	5.96253e-149	0	ODF2L
2.24983e-153	0.305915	0.539	0.207	6.60213e-149	0	FOXO1
2.63629e-153	0.409391	0.641	0.32	7.73618e-149	0	SLX4IP
2.82022e-153	0.309829	0.404	0.128	8.27594e-149	0	AL158828.1
3.15038e-153	0.437021	0.903	0.527	9.2448e-149	0	FLNA
3.25534e-153	0.511365	0.722	0.419	9.55279e-149	0	SLC39A14
3.58615e-153	0.408505	0.956	0.708	1.05236e-148	0	TRA2B
6.08712e-153	0.263978	0.357	0.104	1.78627e-148	0	FAM13A
6.67177e-153	0.332893	0.623	0.257	1.95783e-148	0	EPB41L2
7.07962e-153	0.41261	0.728	0.384	2.07751e-148	0	FRMD6
9.81288e-153	0.371034	0.617	0.259	2.87959e-148	0	FRZB
1.20638e-152	0.465856	0.711	0.385	3.54013e-148	0	AC097376.3
1.94726e-152	0.330038	0.663	0.305	5.71424e-148	0	PIR
2.21771e-152	0.404894	0.875	0.553	6.50786e-148	0	PITPNB
2.22152e-152	0.320305	0.69	0.331	6.51906e-148	0	ANKRD54
2.24324e-152	0.256775	0.451	0.154	6.58278e-148	0	NETO2
2.40819e-152	0.505839	0.86	0.582	7.06684e-148	0	MYH9
3.78153e-152	0.271071	0.533	0.203	1.10969e-147	0	SGCB
4.69652e-152	0.305049	0.714	0.315	1.37819e-147	0	BMP7
4.71273e-152	0.256806	0.43	0.147	1.38295e-147	0	LIPG
8.03427e-152	0.268195	0.487	0.177	2.35766e-147	0	CDKN2B-AS1
1.13562e-151	0.254757	0.31	0.079	3.33248e-147	0	PCED1B
1.30944e-151	0.358874	0.645	0.323	3.84255e-147	0	C1RL
1.5021e-151	0.452921	0.969	0.853	4.40791e-147	0	EIF1AX
2.48625e-151	0.414691	0.863	0.574	7.2959e-147	0	ETNK1
2.7559e-151	0.417701	0.768	0.425	8.08718e-147	0	ZNF407
7.41835e-151	0.35262	0.596	0.257	2.17691e-146	0	MCC
8.53644e-151	0.422683	0.863	0.584	2.50502e-146	0	ARFGAP3
9.84691e-151	0.469591	0.943	0.696	2.88958e-146	0	ANKRD11
1.72755e-150	0.261565	0.602	0.244	5.06951e-146	0	CDCA7L
1.84359e-150	0.251992	0.52	0.194	5.41003e-146	0	RAB39B
4.47174e-150	0.274509	0.599	0.242	1.31223e-145	0	EBF3
4.74618e-150	0.307939	0.61	0.25	1.39277e-145	0	SLCO3A1
1.10058e-149	0.322827	0.616	0.276	3.22965e-145	0	ENDOD1
1.36229e-149	0.290467	0.569	0.246	3.99764e-145	0	ZNF397
1.46037e-149	0.350566	0.67	0.336	4.28547e-145	0	PTPN4
1.54395e-149	0.459673	0.922	0.692	4.53071e-145	0	HP1BP3
2.74948e-149	0.494618	0.921	0.679	8.06834e-145	0	SVIL
1.39032e-148	0.510573	0.853	0.583	4.0799e-144	0	FAM160A1
2.02298e-148	0.271431	0.414	0.135	5.93643e-144	0	OSMR
3.22855e-148	0.420589	0.776	0.477	9.47417e-144	0	OSBPL1A
5.2709e-148	0.369862	0.85	0.56	1.54674e-143	0	DYNC1LI2
7.11146e-148	0.377165	0.838	0.53	2.08686e-143	0	G3BP1
1.43921e-147	0.298524	0.631	0.287	4.22336e-143	0	ME2
1.50125e-147	0.29232	0.433	0.15	4.40541e-143	0	LMCD1-AS1
2.34215e-147	0.280301	0.438	0.155	6.87305e-143	0	TNFRSF19
3.67188e-147	0.418988	0.922	0.68	1.07751e-142	0	PUM1
3.70948e-147	0.426924	0.939	0.731	1.08855e-142	0	GNB1
5.45703e-147	0.487574	0.916	0.686	1.60137e-142	0	DTNB
6.50862e-147	0.386623	0.782	0.466	1.90995e-142	0	KIAA1109
8.76774e-147	0.287095	0.535	0.222	2.57289e-142	0	MYORG
8.85019e-147	0.330803	0.54	0.229	2.59709e-142	0	AC046134.2
9.49632e-147	0.437966	0.962	0.776	2.7867e-142	0	UBE3C
1.01676e-146	0.311596	0.471	0.181	2.98369e-142	0	GNG7
6.31025e-146	0.390746	0.805	0.497	1.85174e-141	0	UBXN7
6.88544e-146	0.499733	0.874	0.603	2.02053e-141	0	POU2F1
7.73976e-146	0.439847	0.742	0.441	2.27123e-141	0	ZHX2
8.24093e-146	0.453752	0.313	0.086	2.4183e-141	0	PRKG1
1.18983e-145	0.707114	0.822	0.434	3.49155e-141	0	S100A4
1.44704e-145	0.253138	0.394	0.127	4.24633e-141	0	AC006460.2
2.32042e-145	0.265056	0.464	0.17	6.80926e-141	0	SH3BGRL
3.29062e-145	0.334287	0.427	0.146	9.65632e-141	0	FBLN2
3.80781e-145	0.26125	0.586	0.238	1.1174e-140	0	RAB32
3.91961e-145	0.461442	0.928	0.729	1.15021e-140	0	ACAP2
7.00523e-145	0.433386	0.6	0.254	2.05569e-140	0	TESC
7.09269e-145	0.382171	0.94	0.689	2.08135e-140	0	SRSF10
8.87117e-145	0.340089	0.611	0.291	2.60324e-140	0	TRAF3IP2
1.10199e-144	0.319749	0.771	0.358	3.23378e-140	0	TUBB2B
1.57521e-144	0.25431	0.504	0.192	4.62245e-140	0	KIF5C
1.75411e-144	0.393447	0.689	0.363	5.14744e-140	0	CNN3
1.90115e-144	0.45799	0.961	0.813	5.57894e-140	0	ERBB3
2.6719e-144	0.387493	0.819	0.479	7.84069e-140	0	ZNF326
3.93243e-144	0.262537	0.565	0.238	1.15397e-139	0	RTL6
6.97754e-144	0.275188	0.626	0.263	2.04756e-139	0	KIF1A
7.71684e-144	0.41818	0.84	0.556	2.26451e-139	0	KIF1B
8.7804e-144	0.379109	0.752	0.435	2.57661e-139	0	NPC1
1.50015e-143	0.374137	0.727	0.404	4.4022e-139	0	UBE4B
3.68319e-143	0.392671	0.869	0.594	1.08083e-138	0	ZCCHC17
4.1445e-143	0.423381	0.85	0.586	1.2162e-138	0	FAM234A
4.51698e-143	0.443575	0.94	0.575	1.32551e-138	0	SNHG5
5.39436e-143	0.524522	0.936	0.483	1.58297e-138	0	ANXA1
6.38717e-143	0.42062	0.909	0.686	1.87431e-138	0	QSOX1
1.40064e-142	0.411343	0.903	0.625	4.11017e-138	0	MAP4K5
1.4281e-142	0.4366	0.835	0.548	4.19075e-138	0	SNHG19
2.10972e-142	0.386436	0.869	0.563	6.19097e-138	0	DYM
2.27079e-142	0.560554	0.977	0.898	6.66364e-138	0	HSP90B1
3.06114e-142	0.333653	0.589	0.278	8.98292e-138	0	HPS5
4.62673e-142	0.342312	0.573	0.257	1.35771e-137	0	MOB1B
7.6388e-142	0.428582	0.92	0.688	2.24161e-137	0	HIPK2
7.64488e-142	0.374628	0.774	0.465	2.24339e-137	0	PTPRF
7.75503e-142	0.262715	0.294	0.075	2.27571e-137	0	GUCY1A1
1.12689e-141	0.50122	0.897	0.658	3.30685e-137	0	DANT2
1.39992e-141	0.389402	0.829	0.542	4.10805e-137	0	FAM20B
6.96678e-141	0.667793	0.907	0.706	2.0444e-136	0	PTPRJ
8.33266e-141	0.296408	0.427	0.149	2.44522e-136	0	AL109809.5
1.41221e-140	0.399418	0.824	0.536	4.14413e-136	0	SMG7
2.16055e-140	0.361411	0.859	0.559	6.34014e-136	0	DNM1L
2.34053e-140	0.276657	0.546	0.236	6.86827e-136	0	FZD7
2.67226e-140	0.266881	0.47	0.173	7.84174e-136	0	PIEZO2
2.7316e-140	0.483692	0.921	0.709	8.01587e-136	0	DOCK1
3.84856e-140	0.319944	0.728	0.391	1.12936e-135	0	JOSD1
3.95569e-140	0.438921	0.934	0.734	1.1608e-135	0	CHD4
7.27815e-140	0.556121	0.89	0.65	2.13577e-135	0	RAD51B
9.63099e-140	0.334598	0.576	0.262	2.82621e-135	0	ITPR1
1.03875e-139	0.294433	0.47	0.176	3.0482e-135	0	PGBD5
1.20848e-139	0.337334	0.597	0.274	3.54629e-135	0	TTC39C
1.51724e-139	0.327715	0.549	0.24	4.45234e-135	0	TBC1D32
1.55859e-139	0.392588	0.289	0.075	4.57369e-135	0	DCC
2.12927e-139	0.374676	0.567	0.268	6.24834e-135	0	ALPK1
2.8825e-139	0.317055	0.616	0.29	8.45871e-135	0	GDF11
5.8057e-139	0.579061	0.967	0.804	1.70368e-134	0	AC011246.1
6.31749e-139	0.299541	0.448	0.17	1.85387e-134	0	ZC4H2
1.08248e-138	0.363748	0.794	0.492	3.17655e-134	0	REST
1.18973e-138	0.300826	0.358	0.112	3.49125e-134	0	NRXN3
2.25026e-138	0.650051	0.872	0.621	6.60339e-134	0	NAALADL2
2.87477e-138	0.26714	0.551	0.228	8.43602e-134	0	FGFR1
3.24078e-138	0.35495	0.664	0.353	9.51007e-134	0	ZYG11B
6.50138e-138	0.367761	0.818	0.519	1.90783e-133	0	RAB9A
9.87074e-138	0.273552	0.451	0.172	2.89657e-133	0	DYNC2H1
1.21642e-137	0.345044	0.618	0.306	3.56959e-133	0	AF117829.1
1.7348e-137	0.477304	0.835	0.569	5.09076e-133	0	ARHGEF28
3.02239e-137	0.250974	0.442	0.158	8.8692e-133	0	FMN2
6.18861e-137	0.355626	0.753	0.446	1.81605e-132	0	KIFAP3
9.79752e-137	0.345822	0.895	0.449	2.87508e-132	0	CDKN2A
1.55972e-136	0.408131	0.93	0.702	4.577e-132	0	MIRLET7BHG
4.17841e-136	0.295124	0.55	0.222	1.22615e-131	0	STXBP5L
9.17981e-136	0.276716	0.433	0.161	2.69382e-131	0	DSE
5.1535e-135	0.268542	0.714	0.323	1.51229e-130	0	COL5A3
6.4863e-135	0.377087	0.724	0.411	1.9034e-130	0	YARS
7.53778e-135	0.318326	0.495	0.195	2.21196e-130	0	CDH4
8.32115e-135	0.322927	0.605	0.297	2.44184e-130	0	ZNF133
1.4337e-134	0.389668	0.851	0.579	4.2072e-130	0	CHD8
2.46278e-134	0.279426	0.597	0.283	7.22702e-130	0	CTTNBP2NL
3.27276e-134	0.255819	0.416	0.146	9.60392e-130	0	GAS1
4.01977e-134	0.365411	0.724	0.421	1.1796e-129	0	ZBTB44
5.47126e-134	0.302855	0.583	0.268	1.60554e-129	0	NEO1
5.66543e-134	0.395485	0.793	0.479	1.66252e-129	0	EVL
6.37661e-134	0.374995	0.774	0.483	1.87122e-129	0	MACO1
8.26526e-134	0.315244	0.699	0.375	2.42544e-129	0	CNDP2
9.75831e-134	0.367857	0.918	0.714	2.86358e-129	0	EIF4A2
1.23954e-133	0.28425	0.42	0.15	3.63743e-129	0	DOCK3
1.4123e-133	0.310698	0.595	0.259	4.14441e-129	0	ATRNL1
1.53804e-133	0.356958	0.74	0.422	4.51339e-129	0	HS2ST1
2.47722e-133	0.431707	0.687	0.327	7.2694e-129	0	CRYAB
2.60142e-133	0.261119	0.438	0.163	7.63388e-129	0	CABYR
2.78024e-133	0.338494	0.678	0.358	8.15861e-129	0	ARHGAP21
3.85599e-133	0.50439	0.899	0.698	1.13154e-128	0	RIN2
4.80441e-133	0.399017	0.891	0.65	1.40985e-128	0	RAB3GAP2
5.81394e-133	0.383832	0.903	0.672	1.7061e-128	0	PAFAH1B1
1.28319e-132	0.430015	0.929	0.711	3.76551e-128	0	KHDRBS1
1.79427e-132	0.453711	0.909	0.697	5.26529e-128	0	R3HDM2
2.03055e-132	0.543205	0.998	0.898	5.95866e-128	0	APOD
2.31012e-132	0.318826	0.649	0.32	6.77904e-128	0	NUP50-DT
4.58176e-132	0.269411	0.553	0.232	1.34452e-127	0	LAMB3
6.23664e-132	0.405542	0.973	0.789	1.83014e-127	0	SYNE2
1.48555e-131	0.372307	0.848	0.559	4.35935e-127	0	PHIP
2.50974e-131	0.504834	0.676	0.371	7.36483e-127	0	FGFR2
3.485e-131	0.368425	0.724	0.412	1.02267e-126	0	TET2
5.08891e-131	0.256387	0.275	0.071	1.49334e-126	0	MERTK
5.79765e-131	0.307679	0.547	0.249	1.70132e-126	0	SLC5A3
6.0909e-131	0.293384	0.636	0.326	1.78737e-126	0	GGA1
6.53753e-131	0.290007	0.617	0.31	1.91844e-126	0	IQCG
1.28793e-130	0.318884	0.804	0.471	3.77944e-126	0	HDAC2
1.95926e-130	0.262709	0.589	0.252	5.74946e-126	0	PRTFDC1
2.44446e-130	0.278649	0.606	0.291	7.17327e-126	0	LINC00205
3.49891e-130	0.389882	0.89	0.639	1.02675e-125	0	DCAF6
5.31286e-130	0.339086	0.786	0.484	1.55906e-125	0	RNMT
6.31048e-130	0.348545	0.737	0.441	1.85181e-125	0	VEGFA
2.14348e-129	0.301322	0.516	0.21	6.29006e-125	0	SLIT3
2.58326e-129	0.278325	0.604	0.282	7.58058e-125	0	LYPD5
2.58682e-129	0.252772	0.605	0.289	7.59102e-125	0	CDKN1B
3.12228e-129	0.41677	0.999	0.992	9.16232e-125	0	EEF1A1
6.35534e-129	0.291756	0.573	0.259	1.86498e-124	0	PEAK1
8.72269e-129	0.420028	0.985	0.939	2.55967e-124	0	CD59
1.06967e-128	0.326101	0.698	0.379	3.13894e-124	0	KDM1A
1.12367e-128	0.382313	0.986	0.911	3.2974e-124	0	APLP2
1.2043e-128	0.290209	0.672	0.306	3.53401e-124	0	FXYD6
1.23585e-128	0.419893	0.908	0.689	3.62659e-124	0	ANKRD17
1.34915e-128	0.376127	0.79	0.499	3.95907e-124	0	SMURF2
1.66879e-128	0.38389	0.925	0.714	4.89707e-124	0	DHX36
1.98548e-128	0.327177	0.787	0.477	5.82638e-124	0	RCN1
2.30281e-128	0.341996	0.723	0.414	6.75759e-124	0	UXS1
2.92277e-128	0.350959	0.48	0.2	8.57686e-124	0	AL049828.1
4.05215e-128	0.366136	0.733	0.441	1.1891e-123	0	ESCO1
4.38671e-128	0.263092	0.586	0.265	1.28728e-123	0	AC023424.3
7.46354e-128	0.280432	0.657	0.344	2.19018e-123	0	MPRIP
9.0505e-128	0.25105	0.589	0.267	2.65587e-123	0	ACADM
9.88551e-128	0.351904	0.8	0.509	2.9009e-123	0	USP22
1.23122e-127	0.366428	0.959	0.773	3.61302e-123	0	EIF3L
5.36186e-127	0.331599	0.684	0.374	1.57344e-122	0	FAM193A
7.57492e-127	0.329723	0.785	0.477	2.22286e-122	0	SMAD4
8.55581e-127	0.327371	0.8	0.508	2.5107e-122	0	STX16
9.60432e-127	0.2577	0.304	0.089	2.81839e-122	0	CNTN1
3.14984e-126	0.378294	0.743	0.46	9.24321e-122	0	HMGCR
4.04952e-126	0.417424	0.832	0.564	1.18833e-121	0	SPIRE1
5.01487e-126	0.317693	0.387	0.136	1.47161e-121	0	AC090578.1
6.7963e-126	0.402959	0.934	0.715	1.99437e-121	0	STK3
8.07287e-126	0.293774	0.579	0.283	2.36898e-121	0	MEGF8
1.26465e-125	0.370056	0.743	0.449	3.71111e-121	0	ENC1
1.37057e-125	0.371996	0.768	0.464	4.02194e-121	0	UACA
1.76503e-125	0.371071	0.26	0.068	5.17948e-121	0	NCAN
1.91134e-125	0.403615	0.803	0.495	5.60884e-121	0	ARL15
2.29242e-125	0.352408	0.794	0.498	6.72711e-121	0	ZFX
3.16196e-125	0.314957	0.569	0.264	9.27878e-121	0	DDR2
5.1611e-125	0.274954	0.775	0.396	1.51453e-120	0	PSIP1
5.74788e-125	0.253435	0.583	0.279	1.68672e-120	0	CLUAP1
7.15873e-125	0.325483	0.703	0.4	2.10073e-120	0	ZMYM4
7.44509e-125	0.35393	0.735	0.433	2.18476e-120	0	ITSN1
9.02521e-125	0.332872	0.649	0.354	2.64845e-120	0	FLVCR1
2.67581e-124	0.282424	0.612	0.299	7.85217e-120	0	SNX24
2.81487e-124	0.285912	0.515	0.228	8.26023e-120	0	FAM117B
4.51839e-124	0.382457	0.986	0.934	1.32592e-119	0	PABPC1
1.78778e-123	0.334137	0.736	0.416	5.24624e-119	0	RNGTT
5.66057e-123	0.347628	0.636	0.339	1.66109e-118	0	TPST1
7.83912e-123	0.374709	0.752	0.472	2.30039e-118	0	C12orf49
1.10188e-122	0.344778	0.702	0.414	3.23347e-118	0	TSPAN14
1.30245e-122	0.326076	0.673	0.367	3.82205e-118	0	EPC2
2.07173e-122	0.293558	0.639	0.333	6.07949e-118	0	PIK3C3
2.48312e-122	0.368403	0.9	0.64	7.28671e-118	0	LGALS3BP
3.43252e-122	0.325098	0.668	0.371	1.00727e-117	0	SOCS6
1.00119e-121	0.46798	0.821	0.563	2.938e-117	0	BCAS3
1.01322e-121	0.416751	0.885	0.692	2.9733e-117	0	TMX4
1.31026e-121	0.323281	0.718	0.392	3.84496e-117	0	SUN2
2.13422e-121	0.267671	0.585	0.279	6.26288e-117	0	CHKB-DT
2.36418e-121	0.380064	0.995	0.939	6.93769e-117	0	DEK
2.68035e-121	0.272593	0.708	0.378	7.86549e-117	0	POLDIP3
4.1292e-121	0.309678	0.506	0.226	1.21171e-116	0	LTBP1
6.34171e-121	0.370333	0.68	0.393	1.86097e-116	0	BIN3
6.6898e-121	0.405866	0.835	0.576	1.96312e-116	0	SIK2
7.47493e-121	0.350964	0.751	0.462	2.19352e-116	0	ATP9A
1.17769e-120	0.304655	0.446	0.171	3.45593e-116	0	FABP7
1.37052e-120	0.30874	0.479	0.204	4.02179e-116	0	KRT23
1.48157e-120	0.420692	0.889	0.685	4.34765e-116	0	CSRP1
1.85647e-120	0.416559	0.907	0.708	5.44781e-116	0	ACTN1
2.23651e-120	0.296368	0.648	0.341	6.56304e-116	0	SHPRH
2.40667e-120	0.34829	0.797	0.508	7.06236e-116	0	SPIN1
2.95168e-120	0.296386	0.582	0.289	8.6617e-116	0	SERGEF
3.15656e-120	0.25199	0.542	0.252	9.26291e-116	0	ZNF639
4.25892e-120	0.366421	0.901	0.706	1.24978e-115	0	NONO
4.38061e-120	0.287408	0.349	0.118	1.28549e-115	0	RBMS3
1.02929e-119	0.301865	0.719	0.39	3.02044e-115	0	TRMU
1.54792e-119	0.274324	0.671	0.367	4.54237e-115	0	PATZ1
1.78151e-119	0.306044	0.642	0.339	5.22785e-115	0	RAB28
2.5896e-119	0.36073	0.864	0.604	7.59919e-115	0	UBXN2A
2.75707e-119	0.359993	0.631	0.336	8.09061e-115	0	BBS9
4.19773e-119	0.289944	0.834	0.532	1.23182e-114	0	DANCR
5.89883e-119	0.267033	0.52	0.234	1.73101e-114	0	BMERB1
6.25887e-119	0.365528	0.972	0.819	1.83667e-114	0	XRCC6
2.19054e-118	0.351152	0.842	0.565	6.42814e-114	0	CHD6
2.49258e-118	0.448359	0.962	0.808	7.31448e-114	0	JMJD1C
3.60658e-118	0.298623	0.397	0.147	1.05835e-113	0	ZNF385D
3.98851e-118	0.437741	0.919	0.706	1.17043e-113	0	RABGAP1L
7.9484e-118	0.295897	0.728	0.425	2.33246e-113	0	TXLNG
9.30167e-118	0.324955	0.71	0.397	2.72957e-113	0	AGPAT5
9.73139e-118	0.329181	0.95	0.759	2.85568e-113	0	SUPT16H
1.72268e-117	0.352754	0.854	0.595	5.0552e-113	0	ASXL1
1.87962e-117	0.319967	0.724	0.422	5.51573e-113	0	TIMP2
5.72056e-117	0.38028	0.94	0.795	1.6787e-112	0	TKT
1.13318e-116	0.398369	0.91	0.66	3.32533e-112	0	PVT1
1.37869e-116	0.388591	0.867	0.583	4.04578e-112	0	FBXO32
1.40902e-116	0.286767	0.59	0.3	4.13476e-112	0	XXYLT1
1.92612e-116	0.354866	0.849	0.589	5.65219e-112	0	NCOR2
2.1838e-116	0.365577	0.435	0.174	6.40837e-112	0	ST6GALNAC5
2.68067e-116	0.313165	0.907	0.687	7.86643e-112	0	SLC38A2
3.15612e-116	0.379044	0.907	0.666	9.26162e-112	0	MARCKSL1
1.26847e-115	0.266092	0.376	0.135	3.72231e-111	0	UBASH3B
1.74431e-115	0.269296	0.459	0.186	5.11867e-111	0	AC023051.1
6.7291e-115	0.38963	0.779	0.52	1.97465e-110	0	GRAMD2B
1.76558e-114	0.413429	0.811	0.556	5.18111e-110	0	CMTM8
2.13891e-114	0.298454	0.757	0.465	6.27663e-110	0	GBA
2.24377e-114	0.2552	0.562	0.274	6.58433e-110	0	INTS2
2.37015e-114	0.268201	0.793	0.449	6.95521e-110	0	LIMK2
1.2327e-113	0.299688	0.71	0.405	3.61735e-109	0	NRIP1
1.35754e-113	0.435971	0.991	0.961	3.98371e-109	0	CST3
1.59529e-113	0.251805	0.49	0.204	4.68137e-109	0	PBX3
1.95428e-113	0.336612	0.829	0.569	5.73484e-109	0	DHX15
2.09306e-113	0.363403	0.797	0.528	6.14208e-109	0	UTRN
3.79547e-113	0.389199	0.84	0.44	1.11378e-108	0	IGFBP7
3.80015e-113	0.281767	0.569	0.295	1.11515e-108	0	RAI1
7.13238e-113	0.364337	0.889	0.652	2.093e-108	0	NIPBL
1.28972e-112	0.327266	0.766	0.481	3.78469e-108	0	SPECC1L
1.68051e-112	0.291345	0.578	0.304	4.93146e-108	0	OAF
2.1621e-112	0.297496	0.596	0.317	6.34468e-108	0	KDM1B
2.91395e-112	0.302306	0.747	0.44	8.55097e-108	0	KDSR
4.17463e-112	0.304213	0.74	0.453	1.22504e-107	0	NF2
7.98342e-112	0.313766	0.857	0.596	2.34274e-107	0	SYNCRIP
8.71428e-112	0.273894	0.523	0.243	2.5572e-107	0	CD55
1.88013e-111	0.288264	0.627	0.332	5.51724e-107	0	SEMA3B
2.64018e-111	0.324747	0.728	0.433	7.74761e-107	0	FAM120B
2.7844e-111	0.313455	0.519	0.252	8.17083e-107	0	TAPT1-AS1
3.36558e-111	0.310115	0.51	0.222	9.87629e-107	0	KRT5
3.53487e-111	0.359025	0.883	0.643	1.03731e-106	0	TRPC4AP
4.88103e-111	0.258183	0.509	0.24	1.43234e-106	0	NELFA
4.94509e-111	0.283694	0.563	0.285	1.45114e-106	0	KATNAL2
4.98786e-111	0.313609	0.87	0.587	1.46369e-106	0	CBX5
7.10813e-111	0.257271	0.597	0.3	2.08588e-106	0	DGCR8
1.03759e-110	0.393072	0.717	0.449	3.04482e-106	0	BCAR3
1.2294e-110	0.301167	0.713	0.426	3.60767e-106	0	MTMR3
1.3976e-110	0.267525	0.572	0.293	4.10124e-106	0	INTS3
1.45449e-110	0.324947	0.772	0.501	4.2682e-106	0	DSG2
1.5583e-110	0.277341	0.627	0.34	4.57282e-106	0	CORO1C
3.52681e-110	0.25323	0.675	0.37	1.03494e-105	0	IVNS1ABP
5.5354e-110	0.361885	0.957	0.816	1.62436e-105	0	TPR
6.50382e-110	0.410489	0.454	0.193	1.90855e-105	0	PHACTR1
9.53205e-110	0.317918	0.789	0.511	2.79718e-105	0	PTPN2
1.52301e-109	0.253468	0.546	0.268	4.46928e-105	0	TRAM2
1.98834e-109	0.345068	0.891	0.654	5.83478e-105	0	NF1
2.36551e-109	0.319963	0.881	0.629	6.94158e-105	0	PRPSAP1
3.13243e-109	0.359319	0.685	0.408	9.19212e-105	0	SLC25A25
3.68639e-109	0.418311	0.604	0.327	1.08177e-104	0	AC008014.1
4.18227e-109	0.345699	0.966	0.871	1.22729e-104	0	SERBP1
4.42743e-109	0.25734	0.681	0.374	1.29923e-104	0	SMARCB1
5.26479e-109	0.31927	0.786	0.505	1.54495e-104	0	RPRD1A
5.63862e-109	0.289115	0.607	0.328	1.65465e-104	0	TMEM192
6.26912e-109	0.252719	0.516	0.244	1.83967e-104	0	TCP11L1
7.67408e-109	0.253675	0.574	0.296	2.25196e-104	0	ITGA9-AS1
9.41236e-109	0.280821	0.59	0.312	2.76206e-104	0	TVP23C
1.1384e-108	0.377949	0.768	0.5	3.34065e-104	0	WDFY3
1.20279e-108	0.355617	0.962	0.858	3.52957e-104	0	CCNI
1.27709e-108	0.286426	0.782	0.467	3.74763e-104	0	SAP30
1.69444e-108	0.330606	0.912	0.708	4.97232e-104	0	NARS
1.71832e-108	0.330754	0.62	0.351	5.04242e-104	0	INPP5F
1.76528e-108	0.349289	0.736	0.461	5.1802e-104	0	SLFN5
2.76317e-108	0.292038	0.702	0.414	8.10853e-104	0	ASAP2
3.02124e-108	0.316424	0.824	0.579	8.86584e-104	0	DCAF8
3.05982e-108	0.312161	0.709	0.429	8.97905e-104	0	TNFRSF21
3.55204e-108	0.421565	0.488	0.23	1.04235e-103	0	AL050309.1
3.97372e-108	0.36681	0.951	0.827	1.16609e-103	0	EIF3E
4.13308e-108	0.34343	0.669	0.395	1.21285e-103	0	ATG10
4.6245e-108	0.341016	0.794	0.529	1.35706e-103	0	MYEF2
6.49892e-108	0.32425	0.755	0.476	1.90711e-103	0	HOOK3
1.03449e-107	0.314135	0.807	0.531	3.03571e-103	0	ATP13A3
1.2837e-107	0.254668	0.352	0.127	3.76701e-103	0	SH3RF3
1.6098e-107	0.31021	0.742	0.465	4.72397e-103	0	SPG7
1.9648e-107	0.357017	0.914	0.701	5.76572e-103	0	ZFR
2.36868e-107	0.308376	0.757	0.48	6.95088e-103	0	QSER1
3.2492e-107	0.413837	0.832	0.61	9.53479e-103	0	FGD4
3.67746e-107	0.285384	0.666	0.387	1.07915e-102	0	MBTPS1
4.79231e-107	0.341396	0.913	0.718	1.4063e-102	0	APEX1
1.83629e-106	0.373904	0.932	0.763	5.38861e-102	0	SQLE
2.92726e-106	0.312471	0.722	0.452	8.59004e-102	0	DSTYK
4.4126e-106	0.325135	0.878	0.643	1.29488e-101	0	RBBP4
5.65564e-106	0.274593	0.777	0.496	1.65965e-101	0	CSNK1E
5.77865e-106	0.362278	0.936	0.77	1.69574e-101	0	VGLL4
5.82493e-106	0.283528	0.676	0.393	1.70933e-101	0	RAB12
5.83639e-106	0.377158	0.887	0.642	1.71269e-101	0	EXOC6B
6.15439e-106	0.310815	0.727	0.452	1.80601e-101	0	CAMK2N1
7.98256e-106	0.368901	0.865	0.656	2.34248e-101	0	DHCR7
8.4671e-106	0.280941	0.356	0.133	2.48467e-101	0	CADM2
9.88931e-106	0.311456	0.538	0.269	2.90202e-101	0	EXTL3
2.47306e-105	0.328796	0.798	0.541	7.25719e-101	0	ADIPOR2
2.6468e-105	0.275723	0.756	0.473	7.76705e-101	0	DCUN1D1
3.64397e-105	0.530475	0.827	0.603	1.06932e-100	0	EFNA5
4.57932e-105	0.31805	0.733	0.453	1.3438e-100	0	NME7
4.71652e-105	0.398056	0.83	0.588	1.38406e-100	0	TBC1D8
7.77578e-105	0.330026	0.808	0.554	2.2818e-100	0	C11orf49
1.17944e-104	0.295835	0.633	0.357	3.46106e-100	0	SEC24B
1.63996e-104	0.334681	0.702	0.431	4.81247e-100	0	KIAA1671
2.48344e-104	0.328637	0.696	0.422	7.28765e-100	0	CEP170
2.71681e-104	0.297566	0.705	0.434	7.97247e-100	0	KIAA0232
2.71818e-104	0.266833	0.414	0.165	7.97651e-100	0	ST6GALNAC3
3.5337e-104	0.385911	0.84	0.594	1.03696e-99	0	MAPK8
3.91726e-104	0.333662	0.705	0.425	1.14952e-99	0	CDK6
4.53916e-104	0.378603	0.742	0.484	1.33202e-99	0	SH3D19
5.64227e-104	0.261804	0.348	0.126	1.65572e-99	0	ADCY8
6.42418e-104	0.27666	0.718	0.427	1.88518e-99	0	SLC35B2
6.87734e-104	0.327983	0.73	0.454	2.01816e-99	0	GNG12
1.36467e-103	0.274994	0.684	0.395	4.00463e-99	0	KLHL22
1.4691e-103	0.341053	0.924	0.706	4.31106e-99	0	ASAP1
1.89404e-103	0.284669	0.708	0.429	5.55807e-99	0	SLC25A17
1.9409e-103	0.289036	0.67	0.39	5.69557e-99	0	PIAS2
2.37509e-103	0.349438	0.932	0.736	6.9697e-99	0	BRWD1
2.45917e-103	0.283563	0.664	0.385	7.21644e-99	0	ABCB10
2.68685e-103	0.323621	0.865	0.61	7.88456e-99	0	UBR2
1.85845e-102	0.306112	0.696	0.418	5.45363e-98	0	UCK2
1.88936e-102	0.27351	0.559	0.287	5.54433e-98	0	ENOX2
2.07327e-102	0.737722	0.83	0.628	6.08403e-98	0	FGF13
3.0969e-102	0.39969	0.654	0.387	9.08786e-98	0	OSBPL10
7.32933e-102	0.32421	0.718	0.437	2.15079e-97	0	FER
1.24584e-101	0.321244	0.822	0.588	3.65592e-97	0	RDH11
1.57992e-101	0.318136	0.712	0.435	4.63629e-97	0	MBTD1
2.834e-101	0.308239	0.871	0.645	8.31636e-97	0	APMAP
5.29154e-101	0.267717	0.625	0.356	1.5528e-96	0	TBC1D14
6.80504e-101	0.401738	0.946	0.778	1.99694e-96	0	MSI2
8.46131e-101	0.266816	0.253	0.075	2.48297e-96	0	SOX5
8.87946e-101	0.327192	0.761	0.488	2.60568e-96	0	SCAF8
1.23032e-100	0.257684	0.411	0.176	3.61038e-96	0	OTUD7A
1.71697e-100	0.338128	0.992	0.906	5.03845e-96	0	TTC3
2.81392e-100	0.317948	0.895	0.672	8.25746e-96	0	PHC3
3.48212e-100	0.327003	0.811	0.577	1.02183e-95	0	ALDH9A1
4.45527e-100	0.257012	0.563	0.262	1.3074e-95	0	DLK1
6.83282e-100	0.333825	0.749	0.484	2.00509e-95	0	ATRN
7.25483e-100	0.251305	0.5	0.245	2.12893e-95	0	AC096677.1
1.24079e-99	0.356891	0.922	0.736	3.64111e-95	0	ESYT2
1.26035e-99	0.277143	0.728	0.465	3.6985e-95	0	SREBF1
1.42887e-99	0.271213	0.8	0.54	4.19303e-95	0	LYRM2
2.23668e-99	0.350756	0.875	0.666	6.56353e-95	0	CBFA2T2
2.90344e-99	0.289769	0.842	0.584	8.52014e-95	0	VPS4B
3.75536e-99	0.343031	0.904	0.689	1.10201e-94	0	SETD5
5.21714e-99	0.336268	0.908	0.689	1.53097e-94	0	UBR5
6.40621e-99	0.252597	0.608	0.295	1.8799e-94	0	CSPG4
7.28958e-99	0.259754	0.77	0.475	2.13913e-94	0	SLC22A17
7.29425e-99	0.269121	0.666	0.389	2.1405e-94	0	RPAP2
8.06858e-99	0.344297	0.715	0.434	2.36773e-94	0	TENT5A
8.2376e-99	0.357617	0.626	0.367	2.41732e-94	0	SCFD2
8.88587e-99	0.280181	0.657	0.38	2.60756e-94	0	WDR7
1.04399e-98	0.278686	0.691	0.421	3.06359e-94	0	CTPS2
1.10473e-98	0.256596	0.593	0.337	3.24183e-94	0	CLSTN3
1.28292e-98	0.288078	0.83	0.561	3.76472e-94	0	MBD2
1.63143e-98	0.275333	0.713	0.433	4.78745e-94	0	UBR4
1.74745e-98	0.353762	0.944	0.778	5.12789e-94	0	ANKRD12
1.81434e-98	0.283813	0.748	0.479	5.32419e-94	0	TNPO1
1.8618e-98	0.271961	0.499	0.252	5.46346e-94	0	ACVR1
2.12698e-98	0.290875	0.653	0.378	6.24161e-94	0	RELCH
4.75626e-98	0.338008	0.654	0.389	1.39573e-93	0	FBXL2
7.53636e-98	0.291001	0.769	0.519	2.21154e-93	0	FYTTD1
9.37194e-98	0.324954	0.874	0.646	2.7502e-93	0	POGZ
1.79646e-97	0.284134	0.792	0.529	5.27171e-93	0	RNF168
2.58205e-97	0.333384	0.777	0.53	7.57701e-93	0	WTAP
2.58594e-97	0.266607	0.608	0.342	7.58843e-93	0	EPG5
3.42279e-97	0.287828	0.89	0.662	1.00442e-92	0	COMT
5.06272e-97	0.33049	0.943	0.776	1.48566e-92	0	PAK2
7.27458e-97	0.3424	0.822	0.567	2.13473e-92	0	SOS1
1.0455e-96	0.316201	0.852	0.616	3.06801e-92	0	FOXK2
1.20356e-96	0.285308	0.71	0.436	3.53186e-92	0	AC118549.1
1.23883e-96	0.26394	0.601	0.338	3.63536e-92	0	BSDC1
1.69805e-96	0.260717	0.527	0.248	4.98294e-92	0	ID3
2.54784e-96	0.328686	0.779	0.53	7.47664e-92	0	FOXJ3
2.63984e-96	0.377452	0.777	0.545	7.7466e-92	0	ZFP36L2
3.49249e-96	0.361675	0.939	0.794	1.02487e-91	0	PDIA6
4.84384e-96	0.303587	0.872	0.672	1.42143e-91	0	TIPRL
4.94609e-96	0.307075	0.783	0.533	1.45143e-91	0	PKN2
5.33305e-96	0.250369	0.699	0.419	1.56498e-91	0	CBX6
6.00825e-96	0.290915	0.816	0.559	1.76312e-91	0	NFE2L1
6.11489e-96	0.31439	0.919	0.742	1.79442e-91	0	TCF25
6.81018e-96	0.308614	0.868	0.624	1.99845e-91	0	RBM33
7.44765e-96	0.301743	0.78	0.529	2.18551e-91	0	VAPB
8.42677e-96	0.318921	0.924	0.752	2.47283e-91	0	LMAN1
8.48818e-96	0.334366	0.889	0.69	2.49086e-91	0	DCAF7
9.527e-96	0.250909	0.583	0.31	2.7957e-91	0	ADARB1
1.03393e-95	0.269153	0.367	0.145	3.03408e-91	0	ERC2
2.08593e-95	0.311235	0.638	0.383	6.12115e-91	0	USP54
2.11447e-95	0.290938	0.678	0.416	6.20492e-91	0	KLHL5
2.13383e-95	0.288219	0.596	0.336	6.26172e-91	0	ZNF337-AS1
2.15133e-95	0.261917	0.671	0.397	6.31308e-91	0	XPNPEP3
2.27775e-95	0.322209	0.764	0.518	6.68406e-91	0	TUT7
2.96567e-95	0.264259	0.705	0.42	8.70277e-91	0	THOC1
3.52732e-95	0.291432	0.93	0.663	1.03509e-90	0	ATF4
3.96683e-95	0.286051	0.752	0.493	1.16407e-90	0	SLC30A1
5.59885e-95	0.309976	0.852	0.627	1.64298e-90	0	GON4L
8.67105e-95	0.284354	0.875	0.656	2.54452e-90	0	UBAP2L
1.00848e-94	0.303143	0.751	0.494	2.95937e-90	0	TM9SF4
1.21424e-94	0.263366	0.707	0.43	3.5632e-90	0	GOLIM4
1.23494e-94	0.266919	0.917	0.691	3.62392e-90	0	NOP56
2.15324e-94	0.355034	0.901	0.701	6.31868e-90	0	GSK3B
2.48875e-94	0.363534	0.886	0.691	7.30324e-90	0	MACF1
2.66136e-94	0.3061	0.959	0.823	7.80975e-90	0	XRCC5
3.31104e-94	0.295486	0.947	0.781	9.71625e-90	0	EIF2S3
4.33017e-94	0.323848	0.866	0.653	1.27069e-89	0	MYH14
4.53412e-94	0.357141	0.94	0.784	1.33054e-89	0	LITAF
1.0924e-93	0.287397	0.807	0.567	3.20564e-89	0	CYB5R3
1.15853e-93	0.396742	0.84	0.621	3.39972e-89	0	WARS
2.01868e-93	0.298438	0.75	0.474	5.92383e-89	0	SCMH1
2.07244e-93	0.288895	0.748	0.497	6.08156e-89	0	KIF3B
2.6319e-93	0.252916	0.401	0.176	7.72332e-89	0	HULC
2.7789e-93	0.335599	0.969	0.835	8.15469e-89	0	HLA-A
3.88194e-93	0.284179	0.965	0.85	1.13916e-88	0	FXR1
4.13951e-93	0.318878	0.93	0.755	1.21474e-88	0	SDCCAG8
6.26931e-93	0.309731	0.919	0.752	1.83973e-88	0	SRRM1
6.51043e-93	0.314401	0.768	0.513	1.91049e-88	0	CLASP1
6.65419e-93	0.276512	0.703	0.438	1.95267e-88	0	KPNA6
1.02081e-92	0.315669	0.938	0.802	2.99556e-88	0	PRMT2
1.14532e-92	0.329489	0.701	0.45	3.36094e-88	0	RETREG1
1.47453e-92	0.287625	0.791	0.536	4.327e-88	0	CDC42BPB
1.53075e-92	0.314544	0.864	0.652	4.49198e-88	0	YY1AP1
2.31913e-92	0.286544	0.782	0.528	6.80549e-88	0	ZNF24
4.62996e-92	0.285444	0.547	0.296	1.35866e-87	0	CCDC18-AS1
7.56462e-92	0.277309	0.648	0.387	2.21984e-87	0	DOP1A
9.18247e-92	0.347962	0.741	0.492	2.69459e-87	0	DUSP16
1.25273e-91	0.263509	0.456	0.224	3.67613e-87	0	GRK5
1.72094e-91	0.328984	0.939	0.796	5.0501e-87	0	EPRS
2.24146e-91	0.30104	0.664	0.402	6.57755e-87	0	CYB5D2
2.54756e-91	0.344282	0.85	0.636	7.47581e-87	0	BACE2
3.06088e-91	0.259867	0.676	0.41	8.98217e-87	0	ING4
6.84653e-91	0.299442	0.802	0.555	2.00911e-86	0	ARID1A
9.22777e-91	0.403266	0.827	0.619	2.70789e-86	0	DAAM1
9.70627e-91	0.28148	0.719	0.45	2.84831e-86	0	PTPN14
1.25933e-90	0.335678	0.728	0.459	3.6955e-86	0	NHSL1
1.44134e-90	0.324181	0.904	0.686	4.22961e-86	0	PIP5K1A
1.9927e-90	0.26493	0.746	0.489	5.84757e-86	0	TLK2
4.63826e-90	0.322954	0.543	0.296	1.3611e-85	0	BTBD11
5.91484e-90	0.422848	0.848	0.645	1.73571e-85	0	OXR1
6.40851e-90	0.275604	0.613	0.332	1.88058e-85	0	KIAA0930
7.93368e-90	0.275063	0.789	0.547	2.32814e-85	0	NRDC
9.73723e-90	0.318602	0.967	0.867	2.85739e-85	0	CANX
1.13441e-89	0.346801	0.829	0.597	3.32893e-85	0	ACYP2
1.15037e-89	0.301071	0.791	0.56	3.37576e-85	0	MYLIP
1.8275e-89	0.41326	0.905	0.728	5.36281e-85	0	CTDSPL
2.54401e-89	0.325982	0.944	0.815	7.4654e-85	0	NFE2L2
4.99311e-89	0.264601	0.727	0.466	1.46523e-84	0	SLC30A9
6.8431e-89	0.266223	0.853	0.617	2.00811e-84	0	EWSR1
7.46487e-89	0.308155	0.718	0.477	2.19057e-84	0	CTSZ
1.83558e-88	0.313621	0.836	0.607	5.38652e-84	0	RB1CC1
1.89769e-88	0.287298	0.78	0.543	5.56878e-84	0	PGD
2.75647e-88	0.261864	0.928	0.734	8.08886e-84	0	RBBP7
3.05459e-88	0.291976	0.882	0.676	8.96369e-84	0	PNISR
3.18784e-88	0.324214	0.928	0.738	9.35473e-84	0	COP1
4.20657e-88	0.309108	0.916	0.709	1.23442e-83	0	SENP5
9.48687e-88	0.260309	0.847	0.601	2.78392e-83	0	DRG1
3.43481e-87	0.288359	0.682	0.425	1.00795e-82	0	HYOU1
3.73817e-87	0.333074	0.744	0.516	1.09697e-82	0	LINC00662
5.65419e-87	0.257814	0.669	0.408	1.65922e-82	0	MTR
1.47873e-86	0.299632	0.94	0.777	4.33933e-82	0	SNHG8
1.50053e-86	0.303427	0.775	0.53	4.40331e-82	0	NFAT5
3.52714e-85	0.269139	0.818	0.59	1.03504e-80	0	CISD2
4.01777e-85	0.284661	0.797	0.577	1.17901e-80	0	GALNT2
6.90714e-85	0.250882	0.6	0.348	2.0269e-80	0	DTD1
7.72375e-85	0.268892	0.823	0.592	2.26653e-80	0	USP14
1.64642e-84	0.324685	0.893	0.7	4.83143e-80	0	UVRAG
1.70423e-84	0.261964	0.646	0.391	5.00105e-80	0	NLN
2.01725e-84	0.292616	0.722	0.479	5.91961e-80	0	DLGAP4
2.60718e-84	0.390627	0.831	0.643	7.65076e-80	0	FAM107B
3.42545e-84	0.294916	0.723	0.473	1.0052e-79	0	ACSS2
3.64417e-84	0.270126	0.631	0.376	1.06938e-79	0	CDC25B
4.35551e-84	0.294537	0.846	0.614	1.27812e-79	0	RCOR1
5.11833e-84	0.251784	0.785	0.535	1.50197e-79	0	NSL1
5.90933e-84	0.301439	0.943	0.77	1.73409e-79	0	TAF15
6.75716e-84	0.342935	0.761	0.529	1.98289e-79	0	RAB11FIP3
7.60646e-84	0.271422	0.612	0.369	2.23211e-79	0	CREBRF
1.28982e-83	0.293003	0.685	0.444	3.78498e-79	0	LSS
1.3673e-83	0.352545	0.868	0.702	4.01235e-79	0	UGP2
1.63867e-83	0.273202	0.391	0.18	4.80868e-79	0	LINC01725
1.91736e-83	0.259354	0.652	0.4	5.62648e-79	0	ARFIP1
1.947e-83	0.300849	0.846	0.624	5.71346e-79	0	CCDC91
3.13005e-83	0.271731	0.747	0.467	9.18514e-79	0	IMPA2
3.23277e-83	0.299861	0.928	0.745	9.48656e-79	0	USP34
4.7481e-83	0.340626	0.835	0.625	1.39333e-78	0	SOX9
5.57491e-83	0.320263	0.831	0.618	1.63596e-78	0	ARID2
8.14767e-83	0.250371	0.681	0.427	2.39093e-78	0	ZSWIM7
2.55911e-82	0.317496	0.771	0.527	7.5097e-78	0	RPS6KC1
3.61937e-82	0.292906	0.927	0.726	1.0621e-77	0	DHX9
4.00558e-82	0.317166	0.803	0.566	1.17544e-77	0	SIPA1L1
4.79288e-82	0.297614	0.85	0.64	1.40647e-77	0	NKTR
1.73732e-81	0.330597	0.837	0.619	5.09815e-77	0	DOCK5
2.4171e-81	0.324811	0.985	0.874	7.09299e-77	0	ASH1L
2.78736e-81	0.342115	0.861	0.661	8.1795e-77	0	FLNB
2.93617e-81	0.345109	0.75	0.522	8.6162e-77	0	ITGB4
3.1371e-81	0.251027	0.658	0.406	9.20583e-77	0	UBE2O
9.89265e-81	0.270725	0.649	0.399	2.903e-76	0	PCNX4
9.95364e-81	0.286959	0.821	0.592	2.9209e-76	0	OTUD7B
9.99588e-81	0.263922	0.408	0.181	2.93329e-76	0	TIMP3
1.64853e-80	0.294749	0.893	0.696	4.83762e-76	0	MARK3
2.23164e-80	0.257927	0.493	0.261	6.54875e-76	0	CDON
3.39794e-80	0.263466	0.633	0.387	9.97127e-76	0	PHF21A
3.43195e-80	0.304539	0.887	0.68	1.0071e-75	0	KMT2A
3.66519e-80	0.261976	0.757	0.507	1.07555e-75	0	SPEN
4.34948e-80	0.41088	0.712	0.495	1.27635e-75	0	NFKB1
4.97654e-80	0.304733	0.649	0.415	1.46037e-75	0	FOXN3
8.90783e-80	0.26041	0.837	0.605	2.614e-75	0	ACIN1
9.56861e-80	0.276469	0.785	0.532	2.80791e-75	0	DIP2C
1.36519e-79	0.440203	0.878	0.699	4.00615e-75	0	NOS1AP
2.86086e-79	0.256357	0.768	0.524	8.39521e-75	0	TRIM44
4.43791e-79	0.312615	0.811	0.605	1.3023e-74	0	AMBRA1
4.94076e-79	0.308054	0.872	0.713	1.44986e-74	0	TCEAL9
6.20089e-79	0.259319	0.684	0.435	1.81965e-74	0	ZMYM5
1.28797e-78	0.335197	0.692	0.452	3.77955e-74	0	XPR1
2.14025e-78	0.375095	0.564	0.332	6.28057e-74	0	PCAT1
4.64654e-78	0.320443	0.994	0.921	1.36353e-73	0	ENAH
1.27214e-77	0.262797	0.835	0.616	3.7331e-73	0	YTHDC1
1.62129e-77	0.347502	0.871	0.663	4.75768e-73	0	RBM47
2.43102e-77	0.277731	0.503	0.282	7.13384e-73	0	LHFPL2
6.06177e-77	0.29224	0.872	0.662	1.77883e-72	0	RNF213
6.06298e-77	0.270909	0.938	0.813	1.77918e-72	0	MORF4L1
8.23732e-77	0.349713	0.731	0.51	2.41724e-72	0	FUT8
1.00183e-76	0.47959	0.474	0.272	2.93986e-72	0	PRICKLE2
1.51776e-76	0.261093	0.681	0.434	4.45386e-72	0	TRIB1
2.21076e-76	0.310575	0.892	0.687	6.48749e-72	0	KDM5B
4.6565e-76	0.28526	0.981	0.871	1.36645e-71	0	SEPTIN9
4.98467e-76	0.273428	0.627	0.396	1.46275e-71	0	ELMSAN1
6.41118e-76	0.272688	0.721	0.486	1.88136e-71	0	SNX9
7.24149e-76	0.28875	0.717	0.479	2.12502e-71	0	CCND3
7.68895e-76	0.276681	0.696	0.46	2.25632e-71	0	RPTOR
8.09585e-76	0.323249	0.285	0.112	2.37573e-71	0	LOXL4
8.11305e-76	0.368694	0.963	0.842	2.38077e-71	0	STARD13
8.96186e-76	0.296587	0.807	0.593	2.62986e-71	0	SOS2
9.51631e-76	0.260157	0.661	0.426	2.79256e-71	0	UBTD2
1.8148e-75	0.274538	0.845	0.648	5.32553e-71	0	DAP
3.20562e-75	0.269982	0.781	0.554	9.40689e-71	0	DICER1
3.41073e-75	0.28463	0.891	0.694	1.00088e-70	0	PBRM1
4.92322e-75	0.270885	0.591	0.363	1.44472e-70	0	THEM4
5.43841e-75	0.339836	0.591	0.362	1.5959e-70	0	AC093817.2
1.57513e-74	0.254344	0.663	0.422	4.62221e-70	0	STRADA
1.87137e-74	0.261286	0.805	0.579	5.49152e-70	0	NSD1
3.93797e-74	0.269868	0.936	0.758	1.1556e-69	0	SMARCC1
4.15863e-74	0.310626	0.833	0.629	1.22035e-69	0	MYO1E
4.70246e-74	0.278919	0.592	0.365	1.37994e-69	0	PLD1
5.12742e-74	0.268255	0.687	0.45	1.50464e-69	0	DHRSX
5.34661e-74	0.351685	0.947	0.782	1.56896e-69	0	PARD3
7.4293e-74	0.254054	0.675	0.441	2.18013e-69	0	APC
9.3131e-74	0.282079	0.816	0.6	2.73293e-69	0	ATF7IP
1.11913e-73	0.283025	0.869	0.666	3.2841e-69	0	HUWE1
2.47655e-73	0.250087	0.715	0.485	7.26743e-69	0	ZNF721
4.12998e-73	0.254558	0.845	0.634	1.21194e-68	0	RALBP1
4.98875e-73	0.256607	0.909	0.737	1.46395e-68	0	SRSF11
7.63936e-73	0.330356	0.915	0.741	2.24177e-68	0	LRBA
1.04389e-72	0.347346	0.783	0.578	3.06331e-68	0	RASA2
1.46775e-72	0.252983	0.94	0.807	4.30712e-68	0	H2AFJ
9.22616e-72	0.290121	0.887	0.697	2.70742e-67	0	AKAP13
1.06544e-71	0.261257	0.805	0.581	3.12654e-67	0	OPA1
2.19506e-71	0.257457	0.81	0.586	6.44142e-67	0	SNHG14
4.20293e-71	0.281761	0.696	0.462	1.23335e-66	0	EPS15
4.35224e-71	0.266081	0.851	0.628	1.27716e-66	0	SETD2
4.62379e-71	0.262128	0.466	0.255	1.35685e-66	0	KIAA1211
6.55691e-71	0.28502	0.882	0.699	1.92412e-66	0	TXNRD1
1.01211e-70	0.269714	0.889	0.703	2.97003e-66	0	PPP1R12A
1.64051e-70	0.377453	0.569	0.319	4.81406e-66	0	MPZ
2.81938e-70	0.353421	0.749	0.535	8.27346e-66	0	INHBB
4.78106e-70	0.256622	0.62	0.394	1.403e-65	0	TMEM241
1.80921e-69	0.261339	0.932	0.737	5.30913e-65	0	ZNF638
2.65219e-69	0.262764	0.811	0.595	7.78284e-65	0	WDR60
4.10192e-69	0.261345	0.915	0.753	1.20371e-64	0	OLA1
6.55462e-69	0.251498	0.962	0.822	1.92345e-64	0	SCAF11
1.42371e-68	0.253822	0.894	0.699	4.17788e-64	0	LMBR1
2.0328e-68	0.25136	0.93	0.786	5.96525e-64	0	DDX24
2.69993e-68	0.357514	0.769	0.525	7.92293e-64	0	IFI6
3.39361e-68	0.281224	0.795	0.587	9.95855e-64	0	PIK3CB
3.61465e-68	0.260626	0.709	0.494	1.06072e-63	0	LPCAT3
4.60795e-68	0.303225	0.9	0.729	1.3522e-63	0	SSH2
8.63132e-68	0.265664	0.7	0.484	2.53286e-63	0	HIBADH
1.09729e-67	0.250807	0.97	0.899	3.22e-63	0	YWHAE
2.46242e-67	0.275245	0.957	0.866	7.22597e-63	0	P4HB
4.29138e-67	0.415714	0.759	0.572	1.2593e-62	0	WWC1
1.24025e-66	0.253781	0.878	0.697	3.63952e-62	0	SFPQ
1.3306e-66	0.340439	0.442	0.245	3.90464e-62	0	GRIK2
2.24568e-66	0.331246	0.789	0.583	6.58994e-62	0	SSBP2
2.89453e-66	0.298572	0.863	0.688	8.49399e-62	0	FAM210B
5.09361e-66	0.276772	0.973	0.889	1.49472e-61	0	ITGB1
6.684e-66	0.273981	0.653	0.442	1.96142e-61	0	APOO
1.06683e-65	0.374256	0.999	0.989	3.13062e-61	0	S100A6
1.23633e-65	0.257256	0.8	0.609	3.62801e-61	0	WSB1
1.24928e-65	0.266353	0.919	0.741	3.66601e-61	0	TBL1XR1
1.50643e-65	0.26105	0.637	0.413	4.42063e-61	0	PPFIBP2
9.62649e-65	0.328873	0.727	0.519	2.82489e-60	0	TLN2
2.05365e-64	0.266419	0.776	0.554	6.02642e-60	0	RNF19A
2.71679e-64	0.304365	0.916	0.786	7.97242e-60	0	HLA-B
1.70632e-63	0.26853	0.909	0.728	5.00719e-59	0	RABGAP1
4.20092e-63	0.34542	0.753	0.551	1.23276e-58	0	SOD2
7.78782e-63	0.266024	0.703	0.483	2.28534e-58	0	ANKRD28
1.4689e-62	0.259605	0.823	0.636	4.31049e-58	0	SPPL3
1.52005e-62	0.254856	0.731	0.522	4.46058e-58	0	ZNF518A
1.72638e-62	0.258012	0.492	0.288	5.06605e-58	0	ANKS1B
2.11497e-62	0.285415	0.873	0.684	6.20638e-58	0	HLCS
2.22121e-62	0.260262	0.633	0.414	6.51814e-58	0	TSPAN5
3.01866e-62	0.251929	0.926	0.745	8.85826e-58	0	ITCH
8.78542e-62	0.259858	0.785	0.579	2.57808e-57	0	SPATS2
1.1804e-61	0.298354	0.89	0.733	3.46388e-57	0	ELF3
1.39935e-61	0.281034	0.66	0.452	4.10641e-57	0	DGLUCY
2.54633e-61	0.265038	0.87	0.706	7.47219e-57	0	DHCR24
3.7046e-61	0.261419	0.861	0.655	1.08711e-56	0	TRIO
9.48831e-61	0.262366	0.816	0.624	2.78434e-56	0	PTPN12
1.23082e-59	0.272701	0.954	0.824	3.61184e-55	0	EIF3A
2.63565e-58	0.357857	0.893	0.736	7.73432e-54	0	PRLR
1.0369e-57	0.273879	0.983	0.918	3.04278e-53	0	LMNA
1.85713e-56	0.258839	0.895	0.715	5.44974e-52	0	TM4SF1
4.19244e-56	0.262336	0.717	0.518	1.23027e-51	0	NAV1
8.81189e-53	0.250779	0.771	0.583	2.58585e-48	0	LINC01184
4.36829e-47	0.268436	0.929	0.82	1.28188e-42	0	FDFT1
3.58374e-46	0.307366	0.686	0.515	1.05165e-41	0	HIVEP3
5.40763e-45	0.482586	0.775	0.624	1.58687e-40	0	PDE4D
8.10185e-14	0.416794	0.59	0.51	2.37749e-09	0	NCKAP5
0	2.98004	0.998	0.354	0	1	LRP1B
0	2.49971	0.995	0.266	0	1	ANKRD30A
0	2.19584	0.992	0.466	0	1	CADPS2
0	1.93309	0.968	0.269	0	1	THSD4
0	1.92152	0.991	0.539	0	1	PTPRN2
0	1.87422	0.973	0.438	0	1	BMPR1B
0	1.8362	0.96	0.257	0	1	TTC6
0	1.79334	0.989	0.344	0	1	AC105402.3
0	1.75064	0.927	0.366	0	1	SLC4A8
0	1.74267	0.976	0.268	0	1	GATA3
0	1.73301	0.927	0.235	0	1	NTN4
0	1.7314	0.994	0.679	0	1	FOXP1
0	1.67731	0.989	0.654	0	1	ALCAM
0	1.66815	0.985	0.599	0	1	AGR2
0	1.63702	0.907	0.261	0	1	PDE4B
0	1.63636	0.624	0.161	0	1	LINC01208
0	1.63122	0.99	0.602	0	1	MUC5B
0	1.5858	0.971	0.271	0	1	PIGR
0	1.58467	0.953	0.462	0	1	RAPGEF5
0	1.56747	0.972	0.276	0	1	MUC2
0	1.56237	0.967	0.279	0	1	MLPH
0	1.52081	0.891	0.499	0	1	LINC00342
0	1.51955	0.968	0.57	0	1	PRKACB
0	1.51672	0.95	0.556	0	1	MBOAT2
0	1.49676	0.954	0.52	0	1	MAST4
0	1.48456	0.932	0.33	0	1	ZNF552
0	1.48343	0.979	0.331	0	1	MUC1
0	1.45896	0.989	0.781	0	1	DNAJC1
0	1.45637	0.949	0.261	0	1	CREB3L1
0	1.44838	0.921	0.441	0	1	AHR
0	1.44372	0.894	0.207	0	1	CAPN8
0	1.44028	1	0.304	0	1	TFF1
0	1.43859	0.949	0.264	0	1	AGR3
0	1.43668	0.979	0.817	0	1	XBP1
0	1.42601	0.997	0.304	0	1	PIP
0	1.42593	0.95	0.581	0	1	DUSP4
0	1.42477	0.961	0.539	0	1	MTUS1
0	1.39326	0.949	0.393	0	1	NEBL
0	1.38152	0.994	0.903	0	1	AZGP1
0	1.37507	0.874	0.434	0	1	ANKRD36C
0	1.37247	0.978	0.57	0	1	GALNT6
0	1.37031	0.939	0.506	0	1	CALML5
0	1.36994	0.966	0.532	0	1	COG5
0	1.36561	0.954	0.274	0	1	MUCL1
0	1.36444	0.987	0.712	0	1	KIAA1217
0	1.3542	0.872	0.303	0	1	SLC22A23
0	1.35321	0.914	0.273	0	1	TFAP2B
0	1.32536	0.733	0.223	0	1	CATSPERB
0	1.31203	0.914	0.454	0	1	CACNA1D
0	1.31016	0.83	0.216	0	1	STEAP4
0	1.29828	0.956	0.572	0	1	STK39
0	1.29454	0.868	0.246	0	1	ESR1
0	1.29289	0.922	0.377	0	1	KIF13B
0	1.29016	0.981	0.909	0	1	CLU
0	1.2791	0.939	0.52	0	1	DENND1B
0	1.27903	0.936	0.31	0	1	CFB
0	1.27817	0.943	0.51	0	1	PCCA
0	1.24754	0.866	0.225	0	1	TMC5
0	1.23913	0.933	0.418	0	1	TOB1
0	1.23543	0.83	0.181	0	1	GNA14
0	1.23261	0.855	0.251	0	1	PIP5K1B
0	1.22973	0.982	0.68	0	1	SRPK2
0	1.22186	0.917	0.307	0	1	TBX3
0	1.21258	0.949	0.274	0	1	SPDEF
0	1.21223	0.891	0.378	0	1	ELL2
0	1.20861	0.936	0.521	0	1	TC2N
0	1.204	0.97	0.638	0	1	TSPAN13
0	1.20185	0.877	0.322	0	1	FAM214A
0	1.20173	0.904	0.341	0	1	IQGAP2
0	1.18637	0.887	0.443	0	1	BICDL1
0	1.18566	0.94	0.265	0	1	CRABP2
0	1.18337	0.88	0.278	0	1	AR
0	1.17376	0.942	0.559	0	1	AHCYL2
0	1.16802	0.859	0.323	0	1	CAP2
0	1.16641	0.926	0.5	0	1	ITPRID2
0	1.16618	0.951	0.631	0	1	ARHGAP32
0	1.15845	0.697	0.18	0	1	ANPEP
0	1.15596	0.745	0.21	0	1	MACC1
0	1.15543	0.9	0.26	0	1	FOXA1
0	1.14561	1	0.986	0	1	NEAT1
0	1.14305	0.95	0.281	0	1	ARHGDIB
0	1.14197	0.987	0.294	0	1	TFF3
0	1.11169	0.641	0.14	0	1	AL008633.1
0	1.11161	0.92	0.38	0	1	AHNAK
0	1.10841	0.758	0.143	0	1	BRINP3
0	1.09065	0.777	0.23	0	1	IKZF2
0	1.08943	0.929	0.554	0	1	IL6ST
0	1.08175	0.849	0.262	0	1	SKAP1
0	1.0815	0.854	0.398	0	1	ACADSB
0	1.07166	0.885	0.436	0	1	KIF16B
0	1.0708	0.945	0.536	0	1	ICA1
0	1.06355	0.965	0.673	0	1	PON2
0	1.05944	0.985	0.837	0	1	MTRNR2L8
0	1.05381	0.844	0.256	0	1	MUC20
0	1.04335	0.957	0.29	0	1	SLPI
0	1.04189	0.762	0.228	0	1	FMN1
0	1.04188	0.87	0.41	0	1	GLCCI1
0	1.03887	0.806	0.194	0	1	NOSTRIN
0	1.03467	0.817	0.232	0	1	SPTSSB
0	1.03151	0.828	0.329	0	1	HIST1H2AC
0	1.02512	0.755	0.219	0	1	CCL28
0	1.02156	0.923	0.252	0	1	SMIM22
0	1.01995	0.914	0.512	0	1	TMEM87A
0	0.996602	0.738	0.193	0	1	NPY1R
0	0.993576	0.889	0.457	0	1	COBL
0	0.993272	0.853	0.337	0	1	SH2D4A
0	0.993257	0.91	0.472	0	1	PIAS1
0	0.983199	0.777	0.218	0	1	CEACAM6
0	0.97666	0.756	0.167	0	1	HOXB3
0	0.974113	0.853	0.351	0	1	CA12
0	0.971178	0.879	0.464	0	1	WWP1
0	0.94879	0.87	0.403	0	1	SLC25A16
0	0.943464	0.985	0.837	0	1	AKAP9
0	0.941445	0.815	0.327	0	1	DGKD
0	0.936336	0.878	0.44	0	1	ARFGEF3
0	0.92871	0.82	0.348	0	1	BMI1
0	0.92695	0.984	0.834	0	1	GOLGA4
0	0.924691	0.848	0.284	0	1	GPR160
0	0.910196	0.856	0.392	0	1	CPEB4
0	0.908752	0.972	0.764	0	1	TAX1BP1
0	0.904177	0.783	0.193	0	1	STEAP2
0	0.89647	0.852	0.235	0	1	TCEA3
0	0.893465	0.833	0.345	0	1	UGCG
0	0.889846	0.897	0.247	0	1	IFITM2
0	0.889449	0.848	0.36	0	1	MYOF
0	0.888106	0.845	0.39	0	1	VPS13C
0	0.886767	0.835	0.337	0	1	PLEKHF2
0	0.883715	0.888	0.292	0	1	DEGS2
0	0.879453	0.803	0.275	0	1	ALDH3B2
0	0.876711	0.523	0.092	0	1	AC093865.1
0	0.867622	0.798	0.21	0	1	SRRM3
0	0.866341	0.716	0.249	0	1	ADAMTS17
0	0.864229	0.869	0.424	0	1	LIMA1
0	0.861053	0.733	0.233	0	1	MPP7
0	0.856017	0.751	0.24	0	1	KDM7A
0	0.850738	0.809	0.215	0	1	SELENOP
0	0.850253	0.771	0.191	0	1	TNFSF10
0	0.844069	0.676	0.138	0	1	COL4A5
0	0.83367	0.652	0.162	0	1	INPP4B
0	0.826095	0.79	0.274	0	1	MUC16
0	0.823574	0.788	0.205	0	1	HOXB-AS3
0	0.812533	0.824	0.231	0	1	FBP1
0	0.811637	0.629	0.123	0	1	SIDT1
0	0.806957	0.66	0.156	0	1	GALNT5
0	0.806899	0.834	0.279	0	1	TSPAN1
0	0.798322	0.769	0.225	0	1	ECM1
0	0.792444	0.79	0.217	0	1	PLAAT4
0	0.790635	0.789	0.295	0	1	SGPP2
0	0.786479	0.735	0.201	0	1	CRYM
0	0.785905	0.771	0.268	0	1	SMARCA1
0	0.784474	0.747	0.251	0	1	DMXL2
0	0.781491	0.738	0.228	0	1	SLC2A10
0	0.779389	0.674	0.19	0	1	SYTL2
0	0.773608	0.546	0.087	0	1	AC084740.1
0	0.769403	0.767	0.243	0	1	PRR15
0	0.769123	0.675	0.168	0	1	AP000844.2
0	0.759861	0.653	0.169	0	1	CGNL1
0	0.745267	0.643	0.162	0	1	CMYA5
0	0.736242	0.574	0.122	0	1	GPR39
0	0.730959	0.674	0.186	0	1	SLC7A8
0	0.719998	0.712	0.23	0	1	CROT
0	0.710266	0.558	0.106	0	1	LINC02315
0	0.687437	0.605	0.15	0	1	TMEM45B
0	0.68207	0.601	0.154	0	1	AC127526.2
0	0.652294	0.715	0.2	0	1	HSPA1A
0	0.648269	0.693	0.219	0	1	SNAP23
0	0.642502	0.689	0.177	0	1	CAPZA2
0	0.640923	0.74	0.2	0	1	CISH
0	0.64062	0.679	0.19	0	1	FRMD4B
0	0.636727	0.575	0.132	0	1	BCAS1
0	0.624648	0.693	0.186	0	1	STEAP1
0	0.600657	0.686	0.189	0	1	SLC44A4
0	0.591392	0.469	0.085	0	1	TMC3
0	0.503729	0.475	0.086	0	1	SFTA3
1.647e-307	0.890235	0.933	0.576	4.83312e-303	1	KMT2E
2.60046e-307	0.787253	0.458	0.081	7.63105e-303	1	AC004594.1
6.22999e-304	0.942279	0.969	0.68	1.82819e-299	1	CERS6
2.26905e-303	1.16567	0.533	0.125	6.65851e-299	1	MALRD1
8.8964e-303	0.94256	0.897	0.499	2.61065e-298	1	ZNF609
1.82193e-300	0.650603	0.575	0.147	5.34646e-296	1	NHSL2
4.31778e-300	0.772113	0.524	0.116	1.26705e-295	1	LINC01811
1.36978e-299	0.903583	0.92	0.355	4.01962e-295	1	PHLDA2
4.78183e-299	0.683083	0.581	0.152	1.40323e-294	1	DOCK8
7.76627e-296	0.531416	0.448	0.082	2.27901e-291	1	LINC01239
3.49493e-295	0.960888	0.79	0.247	1.02559e-290	1	SCGB2A2
1.38785e-294	1.12069	0.753	0.23	4.07265e-290	1	LTF
5.32022e-294	0.488979	0.5	0.106	1.56122e-289	1	CRACR2A
1.20288e-292	0.89829	0.907	0.562	3.52985e-288	1	MON2
9.41444e-292	0.468013	0.468	0.091	2.76267e-287	1	POF1B
4.01054e-291	0.674617	0.685	0.235	1.17689e-286	1	DENND11
6.8355e-291	1.45574	0.477	0.102	2.00588e-286	1	AC004949.1
2.11774e-290	0.808398	0.888	0.42	6.21451e-286	1	BCAP29
4.19417e-288	0.920401	0.922	0.587	1.23078e-283	1	DSP
1.28106e-287	0.505131	0.516	0.115	3.75927e-283	1	GASK1B
7.15631e-287	0.547804	0.619	0.171	2.10002e-282	1	CMBL
9.38018e-287	0.856289	0.886	0.507	2.75261e-282	1	HERC1
1.66322e-286	0.847785	0.809	0.362	4.88072e-282	1	TNIK
3.72873e-286	0.748148	0.783	0.328	1.0942e-281	1	MYO5C
8.24551e-285	0.941351	0.953	0.701	2.41964e-280	1	EHMT1
1.24623e-283	0.685336	0.6	0.157	3.65705e-279	1	HOPX
6.40002e-282	0.61782	0.684	0.22	1.87809e-277	1	TJP3
2.37245e-281	0.902174	0.897	0.431	6.96195e-277	1	CCND1
2.60981e-280	0.8599	0.957	0.733	7.65848e-276	1	PDXDC1
5.34962e-280	0.707854	0.684	0.239	1.56984e-275	1	C3orf52
5.95366e-280	0.544879	0.481	0.101	1.7471e-275	1	KYNU
1.42968e-279	0.589172	0.557	0.143	4.1954e-275	1	SLC26A5
5.58357e-277	0.909764	0.978	0.905	1.6385e-272	1	B2M
3.35309e-276	0.532344	0.474	0.101	9.83963e-272	1	DACH1
8.45629e-275	1.09627	0.982	0.7	2.4815e-270	1	ZG16B
1.89645e-273	0.393883	0.354	0.05	5.56514e-269	1	LINC01953
2.26652e-270	0.6232	0.712	0.244	6.6511e-266	1	LIMD2
2.07884e-268	0.554427	0.61	0.173	6.10036e-264	1	KCNK6
3.45184e-268	0.90027	0.963	0.771	1.01294e-263	1	ATP6V1G1
1.53924e-267	0.678998	0.664	0.226	4.5169e-263	1	PDZD2
1.79643e-267	0.790572	0.901	0.466	5.27163e-263	1	STARD10
1.06037e-266	0.634808	0.658	0.225	3.11165e-262	1	SLC12A8
1.68111e-266	0.75643	0.809	0.389	4.93322e-262	1	AGPS
5.27635e-266	0.905864	0.953	0.683	1.54835e-261	1	PKP4
2.7791e-265	0.553995	0.423	0.08	8.15527e-261	1	ABCC11
5.5715e-265	0.698445	0.809	0.293	1.63496e-260	1	VGF
1.24482e-264	0.626682	0.507	0.122	3.65293e-260	1	ST8SIA6
1.84395e-264	0.69699	0.855	0.346	5.41108e-260	1	RAB25
4.03312e-264	0.844101	0.767	0.335	1.18352e-259	1	ZNF586
3.81968e-263	0.940447	0.976	0.729	1.12089e-258	1	ESRRG
4.96242e-263	0.640894	0.598	0.163	1.45622e-258	1	AC008268.1
7.49627e-263	0.568603	0.575	0.158	2.19978e-258	1	PDE4A
1.19281e-262	0.670728	0.664	0.223	3.50031e-258	1	LURAP1L
1.22276e-262	0.653395	0.615	0.187	3.58818e-258	1	TOX3
1.38711e-262	0.945295	0.939	0.555	4.07049e-258	1	IER3
1.97473e-261	0.619062	0.653	0.22	5.79483e-257	1	FMO5
2.57858e-261	0.696802	0.972	0.934	7.56684e-257	1	RPL27A
2.68644e-261	0.67145	0.794	0.318	7.88335e-257	1	PCCA-DT
4.05128e-261	0.828291	0.894	0.537	1.18885e-256	1	ERGIC1
4.49894e-261	0.910555	0.971	0.77	1.32021e-256	1	PBX1
6.16846e-261	0.918145	0.956	0.702	1.81013e-256	1	MAGI1
1.64202e-260	0.568085	0.639	0.191	4.8185e-256	1	SDR16C5
1.18372e-259	0.943944	0.964	0.677	3.47362e-255	1	RPS27L
7.00841e-259	0.816134	0.865	0.483	2.05662e-254	1	SPTLC2
3.24561e-258	0.946136	0.917	0.641	9.52424e-254	1	PDCD4
7.38744e-258	0.871371	0.961	0.711	2.16784e-253	1	EXOC4
1.01368e-257	1.2073	0.982	0.88	2.97463e-253	1	MACROD2
3.51852e-256	0.691064	0.673	0.204	1.03251e-251	1	RGS16
6.05521e-256	0.690371	0.679	0.252	1.7769e-251	1	SCN8A
2.09159e-255	0.760049	0.727	0.292	6.13777e-251	1	GREB1L
5.14628e-255	0.762261	0.808	0.391	1.51018e-250	1	MGAT4A
7.82873e-255	0.527507	0.493	0.122	2.29734e-250	1	LINC01237
2.71347e-254	0.710732	0.664	0.234	7.96267e-250	1	HS6ST2
1.2277e-253	0.743788	0.764	0.338	3.60269e-249	1	GALNT3
2.04384e-253	0.884975	0.93	0.645	5.99764e-249	1	RALGAPA2
2.88061e-253	0.844104	0.871	0.531	8.45314e-249	1	ZNF91
4.09453e-253	0.563751	0.656	0.197	1.20154e-248	1	CRACR2B
6.60763e-253	0.720531	0.703	0.272	1.93901e-248	1	HIST1H2BD
1.31075e-252	0.605409	0.679	0.202	3.84639e-248	1	PSCA
2.14406e-251	0.840679	0.943	0.683	6.29176e-247	1	LRRFIP1
2.56797e-251	1.00364	0.984	0.945	7.5357e-247	1	SERF2
6.7317e-251	0.537829	0.684	0.204	1.97542e-246	1	PDZK1IP1
1.49254e-250	0.752313	0.905	0.509	4.37987e-246	1	TMBIM4
4.81052e-250	0.751054	0.819	0.418	1.41165e-245	1	SRGAP1
6.63487e-250	0.726197	0.721	0.297	1.947e-245	1	PPM1H
1.07903e-248	0.877165	0.888	0.532	3.16641e-244	1	PLCB4
1.52973e-248	1.37112	0.721	0.229	4.48898e-244	1	S100A8
2.73805e-248	0.573691	0.624	0.185	8.0348e-244	1	LRG1
1.18667e-247	0.806924	0.961	0.762	3.48229e-243	1	SND1
1.71046e-247	0.84638	0.952	0.702	5.01935e-243	1	NBEA
1.77067e-247	0.758909	0.924	0.612	5.19605e-243	1	GOLGA2
2.06973e-247	0.826671	0.84	0.466	6.07364e-243	1	MAP3K1
2.97081e-247	0.842458	0.906	0.538	8.71783e-243	1	PPP1R1B
1.13375e-246	0.56141	0.645	0.218	3.327e-242	1	KIAA1211L
1.17987e-246	0.781857	0.839	0.479	3.46233e-242	1	NBAS
2.04595e-246	0.834275	0.911	0.65	6.00384e-242	1	ASPH
4.7934e-246	0.836099	0.934	0.678	1.40662e-241	1	RALGPS2
7.30121e-246	0.728795	0.911	0.429	2.14254e-241	1	FXYD5
7.94963e-246	0.878896	0.943	0.691	2.33282e-241	1	ACSL3
6.14723e-245	0.862629	0.919	0.642	1.8039e-240	1	GFPT1
1.06357e-244	0.553283	0.496	0.124	3.12103e-240	1	MICAL2
8.86828e-244	0.809913	0.956	0.751	2.6024e-239	1	HDLBP
1.36922e-243	0.629064	0.708	0.292	4.01797e-239	1	AAGAB
1.9099e-243	0.517577	0.547	0.152	5.60461e-239	1	SCNN1A
2.83151e-243	0.605382	0.666	0.251	8.30906e-239	1	MINDY3
8.14319e-243	0.893114	0.851	0.492	2.38962e-238	1	ACER3
1.20316e-242	0.721147	0.721	0.307	3.53066e-238	1	MIR29B2CHG
1.77768e-242	0.414436	0.333	0.049	5.21661e-238	1	GNA14-AS1
7.61593e-242	0.797078	0.823	0.431	2.23489e-237	1	ARHGEF3
7.92891e-242	0.432327	0.471	0.111	2.32674e-237	1	CBFB
1.07893e-241	0.934681	0.98	0.861	3.16613e-237	1	HES1
3.60784e-241	0.531936	0.497	0.129	1.05872e-236	1	LINC02568
1.71207e-240	0.52349	0.592	0.171	5.02407e-236	1	CEACAM5
1.84266e-240	0.61962	0.718	0.277	5.40729e-236	1	BCAS4
1.84389e-240	0.580475	0.594	0.198	5.41089e-236	1	ZNF587B
2.28881e-240	0.770005	0.8	0.408	6.71651e-236	1	CDR2
3.42473e-240	0.676521	0.785	0.373	1.00499e-235	1	SPPL2A
1.15358e-239	0.605738	0.699	0.275	3.38517e-235	1	ZNF626
1.60729e-239	1.02445	0.737	0.336	4.71659e-235	1	HS6ST3
2.71975e-239	0.774317	0.898	0.607	7.9811e-235	1	HSPA4
2.80173e-239	0.643396	0.711	0.292	8.22169e-235	1	SLC37A1
3.62929e-239	0.768376	0.849	0.494	1.06502e-234	1	CLASP2
4.22813e-239	0.790502	0.898	0.575	1.24074e-234	1	ELF1
2.67798e-238	0.613995	0.601	0.2	7.85853e-234	1	FAM241A
4.78368e-238	0.747395	0.718	0.324	1.40377e-233	1	KIAA1549
1.51242e-237	0.384763	0.438	0.097	4.43818e-233	1	GIPR
1.19004e-236	0.585522	0.681	0.256	3.49218e-232	1	ANXA6
4.93412e-236	0.941497	0.95	0.648	1.44792e-231	1	HSPB1
7.56969e-236	0.861582	0.877	0.553	2.22133e-231	1	SBF2
1.41302e-235	0.75054	0.98	0.915	4.14649e-231	1	ATP1B1
4.79792e-235	0.675379	0.74	0.338	1.40795e-230	1	UBR1
8.5801e-235	0.695465	0.62	0.218	2.51783e-230	1	ABAT
1.60309e-234	0.734981	0.8	0.402	4.70427e-230	1	RASEF
2.33684e-234	0.745113	0.903	0.533	6.85744e-230	1	DHRS7
2.40044e-234	0.815956	0.959	0.751	7.0441e-230	1	NUCB2
2.67154e-234	0.742376	0.853	0.415	7.83963e-230	1	ASS1
3.12826e-234	0.815216	0.897	0.576	9.17989e-230	1	PCLO
3.55112e-234	0.642727	0.669	0.267	1.04208e-229	1	CASZ1
6.84375e-234	0.749123	0.809	0.43	2.0083e-229	1	USP3
2.91198e-233	0.711353	0.842	0.478	8.54519e-229	1	SEC16A
4.3825e-233	1.18556	0.952	0.664	1.28604e-228	1	S100P
4.5188e-233	0.674857	0.594	0.202	1.32604e-228	1	YPEL2
1.45437e-232	0.390275	0.361	0.065	4.26784e-228	1	KCNC2
2.55544e-232	0.484657	0.627	0.188	7.49894e-228	1	C19orf33
9.43143e-232	0.747031	0.881	0.56	2.76765e-227	1	CPD
1.81236e-231	0.540128	0.64	0.204	5.31836e-227	1	RHOV
5.70969e-231	0.567418	0.673	0.243	1.67551e-226	1	MPP3
3.41734e-230	0.806896	0.914	0.618	1.00282e-225	1	TCF12
1.2707e-229	0.503362	0.603	0.199	3.72886e-225	1	PEX11A
1.45477e-229	0.756181	0.801	0.417	4.26904e-225	1	LIMCH1
2.09404e-228	0.767944	0.822	0.432	6.14495e-224	1	MIDN
3.07342e-228	0.793436	0.875	0.531	9.01896e-224	1	BAIAP2L1
3.64953e-228	0.765204	0.981	0.933	1.07095e-223	1	UQCRQ
4.31118e-228	0.549634	0.509	0.144	1.26511e-223	1	KITLG
1.17634e-227	0.599569	0.65	0.247	3.45196e-223	1	TBC1D30
3.08573e-227	0.750194	0.801	0.439	9.05507e-223	1	PMM2
3.29959e-226	0.724764	0.92	0.658	9.68265e-222	1	COPB1
6.4092e-226	0.431975	0.514	0.142	1.88078e-221	1	KDM7A-DT
1.20584e-225	0.738881	0.796	0.409	3.53854e-221	1	SRGAP3
1.36073e-225	0.713724	0.873	0.535	3.99306e-221	1	CERT1
2.03159e-225	0.66019	0.884	0.459	5.96171e-221	1	DMKN
9.90398e-225	0.714235	0.983	0.842	2.90632e-220	1	KMT2C
1.18419e-224	0.530273	0.571	0.179	3.47501e-220	1	HIST1H2BE
2.87024e-224	0.754014	0.877	0.56	8.42273e-220	1	SHOC2
2.9364e-224	0.75658	0.826	0.463	8.61688e-220	1	UMAD1
4.17342e-224	0.795283	0.869	0.538	1.22469e-219	1	SAMD12
4.37253e-224	0.484146	0.398	0.084	1.28312e-219	1	CYP4Z1
2.46699e-223	0.854392	0.845	0.47	7.23938e-219	1	RBPMS
1.21918e-222	0.465243	0.45	0.111	3.5777e-218	1	MARCH11
2.05608e-222	0.613208	0.809	0.349	6.03355e-218	1	PYCARD
2.38461e-222	0.477553	0.466	0.12	6.99765e-218	1	MIR193BHG
1.01939e-221	0.8334	0.961	0.824	2.99139e-217	1	S100A16
1.44618e-221	0.751808	0.738	0.354	4.2438e-217	1	AC016831.7
4.36655e-220	0.832361	0.982	0.855	1.28137e-215	1	EHF
9.47766e-220	0.675227	0.738	0.345	2.78122e-215	1	GSE1
2.32294e-219	0.593484	0.676	0.249	6.81666e-215	1	ZNF703
3.50819e-219	0.680207	0.806	0.436	1.02948e-214	1	CYFIP1
3.85693e-219	0.567431	0.705	0.302	1.13182e-214	1	LEO1
2.27174e-218	1.14215	0.821	0.381	6.66641e-214	1	MGP
3.51111e-218	0.779595	0.93	0.557	1.03033e-213	1	ADIRF
4.75568e-218	0.399755	0.423	0.098	1.39555e-213	1	ITGB6
9.55812e-218	0.404731	0.488	0.128	2.80483e-213	1	TES
1.02363e-217	0.616451	0.711	0.317	3.00384e-213	1	PRKAG2
1.69625e-217	0.421595	0.448	0.112	4.97766e-213	1	TMEM63C
1.90951e-216	0.703702	0.933	0.657	5.60345e-212	1	ARL6IP5
4.49447e-215	0.6647	0.822	0.364	1.3189e-210	1	MESP1
7.52523e-215	0.723115	0.975	0.939	2.20828e-210	1	CD63
9.31303e-215	0.455796	0.579	0.187	2.73291e-210	1	STEAP3
1.33092e-214	0.679545	0.884	0.582	3.90558e-210	1	TRIP12
1.50033e-214	0.363298	0.396	0.086	4.40271e-210	1	ZNF69
2.59387e-214	1.48936	0.511	0.159	7.61172e-210	1	CACNA2D3
3.53665e-214	0.581006	0.979	0.952	1.03783e-209	1	RPLP2
4.13219e-214	0.709871	0.946	0.683	1.21259e-209	1	EIF3J
6.53919e-214	0.629423	0.705	0.315	1.91892e-209	1	DENND4A
8.06406e-214	0.413664	0.5	0.139	2.3664e-209	1	ADRB1
2.83286e-213	0.825463	0.581	0.21	8.31304e-209	1	AC027117.2
7.41051e-213	0.70577	0.783	0.414	2.17461e-208	1	IKBKB
1.51043e-212	0.707039	0.944	0.657	4.43235e-208	1	VAMP8
1.55173e-212	0.644232	0.764	0.387	4.55354e-208	1	TYW1
1.82561e-212	0.739988	0.821	0.473	5.35726e-208	1	GALNT7
3.23331e-212	0.719541	0.837	0.501	9.48816e-208	1	EDEM3
6.8875e-212	0.516439	0.586	0.195	2.02114e-207	1	TTC9
1.40188e-211	0.621056	0.736	0.336	4.11381e-207	1	DNAJC2
1.61708e-211	0.653264	0.897	0.472	4.74532e-207	1	NME4
5.62803e-211	0.845081	0.788	0.435	1.65155e-206	1	GPCPD1
2.51557e-210	0.670309	0.409	0.095	7.38194e-206	1	AC073332.1
7.22974e-210	0.563927	0.581	0.211	2.12157e-205	1	ZNF587
1.0541e-209	0.783267	0.907	0.636	3.09325e-205	1	SMIM14
7.23985e-209	0.525107	0.693	0.253	2.12453e-204	1	DBNDD2
1.05874e-208	0.717177	0.91	0.643	3.10687e-204	1	ZNF652
2.36499e-208	0.643402	0.848	0.499	6.94006e-204	1	TM9SF2
1.34726e-207	0.478977	0.389	0.088	3.95355e-203	1	DRAIC
2.79376e-207	0.65942	0.82	0.459	8.1983e-203	1	PRKRIP1
4.42726e-207	0.435839	0.396	0.091	1.29918e-202	1	NTM
6.76654e-207	0.643657	0.766	0.368	1.98564e-202	1	CRAT
9.62057e-207	0.468043	0.585	0.192	2.82316e-202	1	PLAAT3
1.67572e-206	0.550248	0.768	0.327	4.9174e-202	1	SERTAD1
1.99457e-206	0.447455	0.353	0.071	5.85305e-202	1	LINC00504
2.17208e-206	0.601665	0.756	0.385	6.37397e-202	1	TP53BP1
3.56318e-206	0.594896	0.708	0.322	1.04561e-201	1	FCHO2
8.62235e-205	0.670774	0.968	0.833	2.53023e-200	1	ZNHIT1
1.02427e-204	0.666816	0.969	0.818	3.00573e-200	1	IQGAP1
1.57674e-203	0.466694	0.552	0.182	4.62695e-199	1	SLC40A1
4.71723e-203	0.830417	0.879	0.565	1.38427e-198	1	ATP8B1
4.83316e-203	0.682591	0.961	0.763	1.41829e-198	1	CTNND1
1.20515e-202	0.442193	0.552	0.185	3.53652e-198	1	CCDC32
2.49216e-202	0.569802	0.766	0.374	7.31325e-198	1	CHP1
3.28953e-201	0.658828	0.967	0.871	9.65312e-197	1	SRP14
4.09714e-201	0.749564	0.77	0.411	1.2023e-196	1	MEGF9
4.73264e-201	0.571684	0.673	0.281	1.38879e-196	1	SULT1A1
1.71207e-200	0.701192	0.943	0.74	5.02407e-196	1	TM9SF3
9.40666e-200	0.384223	0.432	0.111	2.76038e-195	1	CYP4X1
1.06768e-199	0.919223	0.516	0.154	3.13312e-195	1	DSCAM-AS1
1.10828e-199	0.458325	0.526	0.161	3.25225e-195	1	SUSD3
1.96863e-199	0.734994	0.969	0.816	5.77694e-195	1	KRT18
3.12727e-199	0.743801	0.963	0.777	9.17697e-195	1	FTX
1.37596e-198	0.711484	0.868	0.558	4.03775e-194	1	BAZ2B
1.65769e-198	0.674421	0.959	0.81	4.8645e-194	1	RTN4
3.09349e-198	0.467768	0.575	0.208	9.07785e-194	1	EHD4
7.44249e-198	0.676498	0.942	0.707	2.184e-193	1	PCMTD1
1.26543e-197	0.428764	0.545	0.171	3.7134e-193	1	PCP4L1
1.40259e-197	0.357926	0.373	0.083	4.1159e-193	1	ATP7B
1.46539e-197	0.510365	0.603	0.229	4.30017e-193	1	C2CD2
2.51417e-197	0.60304	0.753	0.389	7.37784e-193	1	CUL4A
3.31066e-197	0.711035	0.94	0.689	9.71512e-193	1	TMED3
5.25527e-197	1.18443	0.614	0.259	1.54216e-192	1	SYT1
9.99918e-197	0.63651	0.961	0.748	2.93426e-192	1	DYNC1I2
1.33598e-196	0.714901	0.976	0.894	3.92044e-192	1	IGFBP2
2.83588e-196	0.759384	0.774	0.417	8.32189e-192	1	LRIG1
3.19958e-196	0.48406	0.562	0.197	9.38917e-192	1	TMEM62
4.7731e-196	0.660148	0.817	0.475	1.40067e-191	1	CDYL
2.22547e-194	0.581613	0.835	0.412	6.53065e-190	1	C3orf14
2.97073e-194	0.444475	0.539	0.184	8.71761e-190	1	PARP12
7.91395e-194	0.455033	0.478	0.144	2.32235e-189	1	ATP2C2
1.18542e-193	0.539923	0.637	0.264	3.4786e-189	1	VPS50
3.04266e-193	0.541319	0.588	0.228	8.92868e-189	1	MREG
7.41169e-193	0.516368	0.626	0.248	2.17496e-188	1	PLEKHA6
1.65852e-192	0.383109	0.424	0.111	4.86694e-188	1	PLA2R1
2.03237e-192	0.459986	0.382	0.09	5.96398e-188	1	SLC28A3
2.19186e-192	0.546171	0.655	0.288	6.43202e-188	1	COG6
3.3423e-192	0.699302	0.875	0.565	9.80799e-188	1	BRAF
4.07958e-192	0.651964	0.758	0.402	1.19715e-187	1	EEF2K
4.47166e-192	0.477449	0.483	0.149	1.31221e-187	1	CDYL2
5.90469e-192	0.684749	0.84	0.503	1.73273e-187	1	CARMIL1
1.04012e-191	0.710711	0.966	0.864	3.05222e-187	1	MZT2B
1.46511e-191	0.610022	0.909	0.59	4.29935e-187	1	RAB11A
2.35924e-191	0.691347	0.936	0.71	6.92318e-187	1	KDELR2
3.7803e-191	0.691349	0.527	0.173	1.10933e-186	1	BIRC3
5.85433e-191	0.782881	0.871	0.574	1.71795e-186	1	PPP2R3A
6.55864e-191	0.449441	0.615	0.23	1.92463e-186	1	SLC9A3R2
7.73313e-191	0.365195	0.399	0.097	2.26929e-186	1	GPRC5D-AS1
8.02607e-191	0.451475	0.538	0.184	2.35525e-186	1	CAB39L
9.65184e-191	0.692006	0.972	0.797	2.83233e-186	1	ZFAND3
1.96476e-190	0.552661	0.989	0.989	5.76559e-186	1	RPLP1
2.0854e-190	0.408721	0.512	0.155	6.11962e-186	1	HOXB6
2.38227e-190	0.411753	0.508	0.152	6.99077e-186	1	CSTA
2.90857e-190	0.585576	0.83	0.455	8.53521e-186	1	ZCCHC10
4.03947e-189	0.620883	0.717	0.352	1.18538e-184	1	SPG11
6.40057e-189	0.623987	0.756	0.402	1.87825e-184	1	ZBTB38
9.39211e-189	0.602482	0.891	0.533	2.75611e-184	1	CIB1
9.9736e-189	0.497912	0.448	0.125	2.92675e-184	1	ABCC3
2.31275e-188	0.458603	0.575	0.195	6.78676e-184	1	SYT7
2.97815e-188	0.327088	0.352	0.077	8.73939e-184	1	AC011476.3
1.72568e-187	0.401581	0.471	0.138	5.064e-183	1	TENT5C
2.72795e-187	0.402901	0.482	0.142	8.00516e-183	1	CHAD
5.7803e-187	0.854003	0.877	0.553	1.69623e-182	1	CCSER1
1.58924e-186	0.572702	0.567	0.206	4.66361e-182	1	SHROOM1
4.50096e-186	0.506956	0.389	0.098	1.32081e-181	1	CACNB4
7.40337e-186	0.476584	0.64	0.26	2.17252e-181	1	TSPAN15
1.56023e-185	0.987445	0.829	0.519	4.57849e-181	1	FBXL7
2.39295e-185	0.636313	0.707	0.332	7.0221e-181	1	VAV3
4.91964e-185	0.75932	0.961	0.801	1.44367e-180	1	CTBP2
6.6571e-185	0.334167	0.325	0.066	1.95353e-180	1	MYRFL
1.22009e-184	0.443269	0.56	0.203	3.58036e-180	1	ARRB1
2.28845e-184	0.614338	0.874	0.564	6.71544e-180	1	LYPLA1
2.64765e-184	0.595324	0.706	0.34	7.76953e-180	1	VWA8
2.98089e-184	0.608473	0.884	0.584	8.74741e-180	1	GLRX
3.15425e-184	0.433355	0.416	0.113	9.25614e-180	1	AC018816.1
6.78223e-184	0.602978	0.755	0.395	1.99024e-179	1	SPAG1
6.85943e-184	0.853775	0.58	0.19	2.0129e-179	1	C15orf48
1.08713e-182	0.639875	0.844	0.542	3.19019e-178	1	DNAJC10
3.01847e-182	0.373622	0.396	0.101	8.85771e-178	1	BNIPL
4.41203e-182	0.616133	0.839	0.518	1.29471e-177	1	TJP1
1.15378e-181	0.647055	0.845	0.541	3.38577e-177	1	USP47
1.20518e-181	0.765208	0.92	0.64	3.53661e-177	1	SHROOM3
1.80636e-181	0.376793	0.51	0.157	5.30077e-177	1	ACP5
2.37874e-181	0.545326	0.653	0.286	6.98041e-177	1	NCEH1
2.54946e-181	0.547323	0.562	0.204	7.48138e-177	1	LIPH
3.71986e-181	0.367371	0.377	0.092	1.09159e-176	1	STUM
5.477e-181	0.559264	0.716	0.36	1.60723e-176	1	NSF
1.81203e-180	0.375361	0.298	0.056	5.31739e-176	1	C12orf74
1.87532e-180	0.526814	0.637	0.281	5.50312e-176	1	FKBP14
2.26736e-180	0.345735	0.427	0.117	6.65358e-176	1	BATF
6.06576e-180	0.815887	0.942	0.754	1.78e-175	1	TPM1
6.23851e-180	0.628562	0.796	0.454	1.83069e-175	1	DOCK9
1.01054e-179	0.569094	0.851	0.496	2.96542e-175	1	ELOF1
1.18808e-179	0.681505	0.909	0.664	3.48643e-175	1	GLUL
1.19637e-179	0.589698	0.764	0.417	3.51074e-175	1	ABHD2
1.67754e-179	0.650873	0.842	0.542	4.92275e-175	1	IDH1
2.00476e-179	0.606976	0.777	0.432	5.88297e-175	1	AGFG1
3.02948e-179	0.41878	0.614	0.231	8.89002e-175	1	MAPK13
6.01737e-179	0.951976	0.506	0.16	1.7658e-174	1	TCN1
7.34217e-179	0.314195	0.272	0.046	2.15456e-174	1	FAM198B-AS1
8.38133e-179	0.40883	0.44	0.126	2.4595e-174	1	CCDC146
2.71704e-178	0.6175	0.846	0.543	7.97316e-174	1	NUMB
3.07418e-178	0.659133	0.956	0.779	9.02119e-174	1	GOLGB1
6.02396e-178	0.711983	0.912	0.665	1.76773e-173	1	VPS13B
1.08338e-177	0.523969	0.669	0.309	3.17917e-173	1	CSNK1G1
1.24399e-177	0.287378	0.284	0.051	3.65049e-173	1	COL24A1
1.24967e-177	0.589195	0.781	0.432	3.66715e-173	1	TMOD3
1.72986e-177	0.419433	0.371	0.092	5.07627e-173	1	AL138720.1
2.60904e-177	0.682996	0.84	0.53	7.65623e-173	1	SLC39A11
6.84262e-177	0.340253	0.406	0.108	2.00797e-172	1	GATA3-AS1
8.75972e-177	0.84243	0.76	0.445	2.57054e-172	1	POLB
1.74153e-176	0.598983	0.956	0.768	5.11052e-172	1	AP2B1
2.07292e-176	0.400573	0.494	0.162	6.08298e-172	1	RORC
2.28017e-176	0.641035	0.837	0.542	6.69116e-172	1	TMEM263
7.3998e-176	0.616733	0.77	0.426	2.17147e-171	1	RREB1
8.34452e-176	0.599072	0.78	0.452	2.4487e-171	1	AC079781.5
2.73172e-175	0.635025	0.878	0.594	8.01623e-171	1	GIGYF2
3.88783e-175	0.580623	0.836	0.512	1.14088e-170	1	AP2A2
6.22626e-175	0.595389	0.728	0.377	1.82709e-170	1	LINC01004
8.64695e-175	0.704627	0.898	0.668	2.53745e-170	1	PHF14
3.97987e-174	0.534331	0.722	0.351	1.16789e-169	1	TMEM159
4.47865e-174	0.613164	0.915	0.664	1.31426e-169	1	ERLEC1
4.76896e-174	0.410014	0.527	0.18	1.39945e-169	1	RAB17
5.12905e-174	0.61997	0.936	0.703	1.50512e-169	1	FIS1
6.38211e-174	0.569717	0.814	0.454	1.87283e-169	1	PBDC1
7.17649e-174	0.374371	0.463	0.135	2.10594e-169	1	MUC5AC
8.26224e-174	0.753954	0.881	0.621	2.42456e-169	1	CAMKMT
1.56571e-173	0.594997	0.683	0.34	4.59459e-169	1	TRAK2
3.84345e-173	0.498757	0.512	0.183	1.12786e-168	1	ANKRD36B
7.49797e-173	0.421379	0.395	0.106	2.20028e-168	1	RERG
7.51436e-173	0.431586	0.446	0.138	2.20509e-168	1	AC007255.1
8.39198e-173	0.571096	0.673	0.296	2.46263e-168	1	INAVA
9.3571e-173	0.542146	0.644	0.288	2.74584e-168	1	TLE3
1.00747e-172	0.593822	0.861	0.54	2.95641e-168	1	SAR1B
[truncated: 11,564 more rows]
